# Supplementary material for: Association of polygenic liabilities for schizophrenia and bipolar disorder with educational attainment and cognitive aging
Source: Transl Psychiatry. 2024 Nov 16;14:472. doi: 10.1038/s41398-024-03182-6 (PMC11569198; doi:10.1038/s41398-024-03182-6)
Supplement: Supplementary file 1 — Variants selected for each PRS [file 41398_2024_3182_MOESM1_ESM.txt]

SCZ BPD SCZBPDvsCONT SCZvsBPD SCZ_Concordant SCZ_Discordant BP_Concordant BP_Discordant SCZ_EAS
rs1048488 rs4040617 rs1048488 rs7526076 rs3748592 rs4040617 rs3748592 rs4040617 rs1048488
rs4040617 rs3748592 rs4040617 rs9442372 rs2340582 rs9651273 rs2340582 rs9651273 rs4040617
rs3748592 rs2340582 rs2465136 rs6671356 rs4246503 rs6671356 rs4246503 rs6671356 rs3748592
rs2340582 rs4246503 rs7526076 rs6604968 rs3748595 rs6604968 rs3748595 rs6604968 rs2340582
rs4246503 rs3748595 rs3934834 rs12726255 rs3748597 rs12726255 rs3748597 rs12726255 rs4246503
rs3748595 rs3748597 rs3766192 rs4970409 rs2465136 rs4970409 rs2465136 rs4970409 rs3748595
rs3748597 rs2465136 rs3766191 rs7548798 rs7526076 rs7548798 rs7526076 rs7548798 rs3748597
rs2465136 rs7526076 rs9442372 rs17160824 rs3934834 rs17160824 rs3934834 rs17160824 rs2465136
rs7526076 rs3934834 rs3737728 rs12757754 rs3766192 rs12757754 rs3766192 rs12757754 rs13129
rs3934834 rs3766192 rs9651273 rs9442373 rs3766191 rs9442373 rs3766191 rs9442373 rs7526076
rs3766192 rs3766191 rs6671356 rs9660710 rs9442372 rs11260556 rs9442372 rs11260556 rs3934834
rs3766191 rs9442372 rs6604968 rs3813204 rs3737728 rs9729550 rs3737728 rs9729550 rs3766192
rs9442372 rs3737728 rs12726255 rs4297230 rs9660710 rs3819001 rs9660710 rs3819001 rs3766191
rs3737728 rs9651273 rs4970409 rs11260549 rs3813204 rs11466681 rs3813204 rs11466681 rs9442372
rs9651273 rs6671356 rs7548798 rs4314833 rs4297230 rs11260562 rs4297230 rs11260562 rs3737728
rs6671356 rs6604968 rs17160824 rs11260554 rs11260549 rs4970364 rs11260549 rs4970364 rs9651273
rs6604968 rs12726255 rs12757754 rs11260556 rs4314833 rs11804831 rs4314833 rs11804831 rs6671356
rs12726255 rs4970409 rs9442373 rs10907175 rs11260554 rs11260577 rs11260554 rs11260577 rs6604968
rs4970409 rs7548798 rs9660710 rs9729550 rs10907175 rs6689813 rs10907175 rs6689813 rs12726255
rs7548798 rs17160824 rs3813204 rs11466681 rs11721 rs6685064 rs11721 rs6685064 rs4970409
rs17160824 rs12757754 rs4297230 rs11721 rs3813199 rs12077700 rs3813199 rs12077700 rs7548798
rs12757754 rs9442373 rs11260549 rs3813199 rs6671424 rs6662635 rs6671424 rs6662635 rs17160824
rs9442373 rs9660710 rs4314833 rs6671424 rs3766186 rs2477782 rs3766186 rs2477782 rs12757754
rs9660710 rs3813204 rs11260554 rs3766186 rs7515488 rs4970432 rs7515488 rs4970432 rs9442373
rs3813204 rs4297230 rs11260556 rs7515488 rs7528416 rs1810745 rs7528416 rs1810745 rs9660710
rs4297230 rs11260549 rs10907175 rs11260562 rs6697886 rs3845293 rs6697886 rs3845293 rs3813204
rs11260549 rs4314833 rs9729550 rs7528416 rs6675798 rs35424002 rs6675798 rs35424002 rs4297230
rs4314833 rs11260554 rs3819001 rs6697886 rs2297864 rs307380 rs2297864 rs307380 rs11260549
rs11260554 rs11260556 rs11466681 rs4970364 rs3753340 rs34876581 rs3753340 rs34876581 rs4314833
rs11260556 rs10907175 rs11721 rs6675798 rs1749951 rs2765021 rs1749951 rs2765021 rs11260554
rs10907175 rs9729550 rs3813199 rs2297864 rs604618 rs2649589 rs604618 rs2649589 rs11260556
rs9729550 rs3819001 rs6671424 rs11804831 rs1739855 rs2649588 rs1739855 rs2649588 rs10907175
rs3819001 rs11466681 rs3766186 rs11260577 rs11260584 rs2477777 rs11260584 rs2477777 rs9729550
rs11466681 rs11721 rs7515488 rs6689813 rs1536168 rs1240707 rs1536168 rs1240707 rs3819001
rs11721 rs3813199 rs11260562 rs6685064 rs182532 rs12089560 rs182532 rs12089560 rs11466681
rs3813199 rs6671424 rs7528416 rs604618 rs2765015 rs876029 rs2765015 rs876029 rs11721
rs6671424 rs3766186 rs6697886 rs1739855 rs2765033 rs5021859 rs2765033 rs5021859 rs3813199
rs3766186 rs7515488 rs4970364 rs2477782 rs2291889 rs12041925 rs2291889 rs12041925 rs6671424
rs7515488 rs11260562 rs6675798 rs11260584 rs7290 rs10907194 rs7290 rs10907194 rs3766186
rs11260562 rs7528416 rs2297864 rs4970432 rs3766180 rs7534617 rs3766180 rs7534617 rs7515488
rs7528416 rs6697886 rs11804831 rs3845293 rs3766178 rs742359 rs3766178 rs742359 rs11260562
rs6697886 rs4970364 rs11260577 rs35424002 rs7517401 rs4648726 rs7517401 rs4648726 rs7528416
rs4970364 rs6675798 rs6689813 rs307380 rs3820075 rs10907187 rs3820075 rs10907187 rs6697886
rs6675798 rs2297864 rs6685064 rs34876581 rs3766170 rs4648592 rs3766170 rs4648592 rs6675798
rs2297864 rs11804831 rs3753340 rs2765021 rs3766169 rs11260624 rs3766169 rs11260624 rs2297864
rs11804831 rs11260577 rs12077700 rs2765033 rs9439468 rs7525092 rs9439468 rs7525092 rs11260577
rs11260577 rs6689813 rs6662635 rs2649589 rs6603791 rs6603805 rs6603791 rs6603805 rs6689813
rs6689813 rs6685064 rs1749951 rs2649588 rs6603793 rs28710181 rs6603793 rs28710181 rs6685064
rs6685064 rs3753340 rs604618 rs2477777 rs34306661 rs2144687 rs34306661 rs2144687 rs3753340
rs3753340 rs12077700 rs1739855 rs1240707 rs2235536 rs28633659 rs2235536 rs28633659 rs12077700
rs12077700 rs6662635 rs2477782 rs7290 rs7531583 rs16824543 rs7531583 rs16824543 rs3737721
rs6662635 rs1749951 rs11260584 rs3766180 rs34238514 rs13303016 rs34238514 rs13303016 rs1749951
rs1749951 rs604618 rs1536168 rs3766178 rs12044597 rs4481796 rs12044597 rs4481796 rs604618
rs604618 rs1739855 rs4970432 rs7517401 rs2272908 rs28603108 rs2272908 rs28603108 rs1739855
rs1739855 rs2477782 rs1810745 rs3820075 rs3737628 rs3121819 rs3737628 rs3121819 rs2477782
rs2477782 rs11260584 rs3845293 rs3766170 rs9660180 rs3128318 rs9660180 rs3128318 rs11260584
rs11260584 rs1536168 rs35424002 rs3766169 rs9970652 rs3128322 rs9970652 rs3128322 rs3766182
rs1536168 rs4970432 rs182532 rs9439468 rs16825336 rs3128323 rs16825336 rs3128323 rs1536167
rs4970432 rs1810745 rs307380 rs6603791 rs12742323 rs3128296 rs12742323 rs3128296 rs1536168
rs1810745 rs3845293 rs34876581 rs6603793 rs2180311 rs3128297 rs2180311 rs3128297 rs3737718
rs3845293 rs35424002 rs2765021 rs34306661 rs9786963 rs12026349 rs9786963 rs12026349 rs3737717
rs35424002 rs182532 rs2765015 rs2235536 rs9786942 rs3107126 rs9786942 rs3107126 rs2274264
rs182532 rs307380 rs2765033 rs876029 rs7553640 rs9442619 rs7553640 rs9442619 rs2274263
rs307380 rs34876581 rs2649589 rs7531583 rs6603797 rs3123592 rs6603797 rs3123592 rs4970432
rs34876581 rs2765021 rs2649588 rs34238514 rs11260622 rs3052 rs11260622 rs3052 rs1810745
rs2765021 rs2765015 rs2477777 rs12041925 rs4648727 rs3128309 rs4648727 rs3128309 rs3845293
rs2765015 rs2765033 rs2291889 rs12044597 rs12126768 rs3123595 rs12126768 rs3123595 rs35424002
rs2765033 rs2649589 rs1240707 rs10907194 rs6692959 rs12084736 rs6692959 rs12084736 rs182532
rs2649589 rs2649588 rs12089560 rs7534617 rs6681938 rs10797417 rs6681938 rs10797417 rs307380
rs2649588 rs2477777 rs7290 rs742359 rs10907192 rs1496555 rs10907192 rs1496555 rs34876581
rs2477777 rs2291889 rs3766180 rs2272908 rs7511905 rs2173049 rs7511905 rs2173049 rs2765021
rs2291889 rs1240707 rs3766178 rs3737628 rs9660106 rs2055204 rs9660106 rs2055204 rs2765015
rs1240707 rs12089560 rs7517401 rs9660180 rs35511469 rs4648831 rs35511469 rs4648831 rs2765033
rs12089560 rs7290 rs3820075 rs9970652 rs3855951 rs2840528 rs3855951 rs2840528 rs2649589
rs7290 rs3766180 rs3766170 rs16825336 rs6603803 rs2840530 rs6603803 rs2840530 rs2649588
rs3766180 rs3766178 rs3766169 rs12742323 rs16824526 rs2840531 rs16824526 rs2840531 rs2477777
rs3766178 rs7517401 rs9439468 rs2180311 rs6603804 rs2645085 rs6603804 rs2645085 rs2291889
rs7517401 rs3820075 rs6603791 rs4648726 rs6688000 rs2645087 rs6688000 rs2645087 rs1240707
rs3820075 rs3766170 rs6603793 rs9786963 rs4648732 rs903914 rs4648732 rs903914 rs12089560
rs3766170 rs3766169 rs34306661 rs10907187 rs2377037 rs2279703 rs2377037 rs2279703 rs7290
rs3766169 rs9439468 rs2235536 rs9786942 rs2748988 rs7519807 rs2748988 rs7519807 rs3766180
rs9439468 rs6603791 rs876029 rs7553640 rs2748987 rs2494427 rs2748987 rs2494427 rs3766178
rs6603791 rs6603793 rs7531583 rs6603797 rs2247560 rs2494428 rs2247560 rs2494428 rs7517401
rs6603793 rs34306661 rs34238514 rs11260622 rs2748986 rs2495365 rs2748986 rs2495365 rs3820075
rs34306661 rs2235536 rs12041925 rs4648727 rs2490548 rs6667605 rs2490548 rs6667605 rs3766170
rs2235536 rs876029 rs12044597 rs12126768 rs2803349 rs4648648 rs2803349 rs4648648 rs3766169
rs876029 rs5021859 rs10907194 rs6692959 rs1884454 rs735000 rs1884454 rs735000 rs9439468
rs5021859 rs7531583 rs7534617 rs6681938 rs2803348 rs10797342 rs2803348 rs10797342 rs6603791
rs7531583 rs34238514 rs742359 rs10907192 rs2250833 rs1456465 rs2250833 rs1456465 rs6603793
rs34238514 rs12041925 rs2272908 rs7511905 rs752965 rs4648432 rs752965 rs4648432 rs34306661
rs12041925 rs12044597 rs3737628 rs9660106 rs2748984 rs9782915 rs2748984 rs9782915 rs2235536
rs12044597 rs10907194 rs9660180 rs4648592 rs2803316 rs2045331 rs2803316 rs2045331 rs876029
rs10907194 rs7534617 rs9970652 rs35511469 rs2748981 rs2045332 rs2748981 rs2045332 rs5021859
rs7534617 rs742359 rs16825336 rs3855951 rs12758705 rs1869972 rs12758705 rs1869972 rs7531583
rs742359 rs2272908 rs12742323 rs11260624 rs2262190 rs16823228 rs2262190 rs16823228 rs34238514
rs2272908 rs3737628 rs2180311 rs7525092 rs6605081 rs2606414 rs6605081 rs2606414 rs12041925
rs3737628 rs9660180 rs4648726 rs6603803 rs6663158 rs2842933 rs6663158 rs2842933 rs12044597
rs9660180 rs9970652 rs9786963 rs16824526 rs2254669 rs2842906 rs2254669 rs2842906 rs10907194
rs9970652 rs16825336 rs10907187 rs6603804 rs16824697 rs4576609 rs16824697 rs4576609 rs7534617
rs16825336 rs12742323 rs9786942 rs6603805 rs16824712 rs7412983 rs16824712 rs7412983 rs742359
rs12742323 rs2180311 rs7553640 rs6688000 rs12755035 rs12039548 rs12755035 rs12039548 rs2272908
rs2180311 rs4648726 rs6603797 rs4648732 rs3128326 rs12034573 rs3128326 rs12034573 rs3737628
rs4648726 rs9786963 rs11260622 rs2377037 rs884080 rs34408665 rs884080 rs34408665 rs9660180
rs9786963 rs10907187 rs4648727 rs2748988 rs2376802 rs6661908 rs2376802 rs6661908 rs9970652
rs10907187 rs9786942 rs12126768 rs2748987 rs10910029 rs10489589 rs10910029 rs10489589 rs16825336
rs9786942 rs7553640 rs6692959 rs2247560 rs10910030 rs10489588 rs10910030 rs10489588 rs12742323
rs7553640 rs6603797 rs6681938 rs28710181 rs10752741 rs9661525 rs10752741 rs9661525 rs2180311
rs6603797 rs11260622 rs10907192 rs2748986 rs10797413 rs2993510 rs10797413 rs2993510 rs4648726
rs11260622 rs4648727 rs7511905 rs2490548 rs12410859 rs12409277 rs12410859 rs12409277 rs9786963
rs4648727 rs12126768 rs9660106 rs2803349 rs4648805 rs6692292 rs4648805 rs6692292 rs10907187
rs12126768 rs6692959 rs4648592 rs1884454 rs4648807 rs717795 rs4648807 rs717795 rs9786942
rs6692959 rs6681938 rs35511469 rs2144687 rs4648808 rs2993480 rs4648808 rs2993480 rs7553640
rs6681938 rs10907192 rs3855951 rs2803348 rs11584491 rs4648453 rs11584491 rs4648453 rs6603797
rs10907192 rs7511905 rs11260624 rs2250833 rs6603813 rs4233024 rs6603813 rs4233024 rs11260622
rs7511905 rs9660106 rs7525092 rs28633659 rs3128337 rs10752733 rs3128337 rs10752733 rs4648727
rs9660106 rs4648592 rs6603803 rs752965 rs3107145 rs2817138 rs3107145 rs2817138 rs12126768
rs4648592 rs35511469 rs16824526 rs2748984 rs3107146 rs4308918 rs3107146 rs4308918 rs6692959
rs35511469 rs3855951 rs6603804 rs2803316 rs3107147 rs10909901 rs3107147 rs10909901 rs12403351
rs3855951 rs11260624 rs6603805 rs16824543 rs3107151 rs12075867 rs3107151 rs12075867 rs6681938
rs11260624 rs7525092 rs6688000 rs2748981 rs3128291 rs2817148 rs3128291 rs2817148 rs10907192
rs7525092 rs6603803 rs4648732 rs12758705 rs3107157 rs2651891 rs3107157 rs2651891 rs7511905
rs6603803 rs16824526 rs2377037 rs2262190 rs425277 rs11804075 rs425277 rs11804075 rs9660106
rs16824526 rs6603804 rs2748988 rs6663158 rs3753242 rs16823542 rs3753242 rs16823542 rs4648592
rs6603804 rs6603805 rs2748987 rs2254669 rs424079 rs10909903 rs424079 rs10909903 rs35511469
rs6603805 rs6688000 rs2247560 rs16824697 rs427811 rs1553288 rs427811 rs1553288 rs3855951
rs6688000 rs4648732 rs28710181 rs16824712 rs377283 rs2253344 rs377283 rs2253344 rs11260624
rs4648732 rs2377037 rs2748986 rs12755035 rs385039 rs6424069 rs385039 rs6424069 rs7525092
rs2377037 rs2748988 rs2490548 rs3128326 rs262672 rs905138 rs262672 rs905138 rs6603803
rs2748988 rs2748987 rs2803349 rs884080 rs262669 rs2500278 rs262669 rs2500278 rs16824526
rs2748987 rs2247560 rs1884454 rs2376802 rs2257182 rs2483260 rs2257182 rs2483260 rs6603804
rs2247560 rs28710181 rs2144687 rs10910029 rs262663 rs16824089 rs262663 rs16824089 rs6603805
rs28710181 rs2748986 rs2803348 rs10910030 rs262662 rs2500274 rs262662 rs2500274 rs6688000
rs2748986 rs2490548 rs2250833 rs10752741 rs2459984 rs1110307 rs2459984 rs1110307 rs4648732
rs2490548 rs2803349 rs28633659 rs10797413 rs262657 rs4648478 rs262657 rs4648478 rs2748988
rs2803349 rs1884454 rs752965 rs12410859 rs262656 rs7516150 rs262656 rs7516150 rs2748987
rs1884454 rs2144687 rs2748984 rs4648805 rs262654 rs7552331 rs262654 rs7552331 rs2247560
rs2144687 rs2803348 rs2803316 rs4648807 rs262653 rs1999527 rs262653 rs1999527 rs28710181
rs2803348 rs2250833 rs16824543 rs4648808 rs262651 rs867814 rs262651 rs867814 rs2748986
rs2250833 rs28633659 rs2748981 rs11584491 rs262641 rs2096102 rs262641 rs2096102 rs2490548
rs28633659 rs752965 rs12758705 rs6603813 rs626479 rs4648501 rs626479 rs4648501 rs2803349
rs752965 rs2748984 rs2262190 rs3128337 rs2460001 rs12562167 rs2460001 rs12562167 rs1884454
rs2748984 rs2803316 rs6663158 rs3107145 rs262688 rs2821040 rs262688 rs2821040 rs2144687
rs2803316 rs16824543 rs2254669 rs3107146 rs262687 rs2821039 rs262687 rs2821039 rs2803348
rs16824543 rs2748981 rs16824697 rs3107147 rs262685 rs4648392 rs262685 rs4648392 rs2250833
rs2748981 rs12758705 rs16824712 rs3107151 rs2460002 rs12119711 rs2460002 rs12119711 rs28633659
rs12758705 rs2262190 rs12755035 rs3128291 rs2503701 rs6657895 rs2503701 rs6657895 rs752965
rs2262190 rs6605081 rs3128326 rs3107157 rs7512482 rs3765695 rs7512482 rs3765695 rs2748984
rs6605081 rs13303016 rs884080 rs3128296 rs2460000 rs3765696 rs2460000 rs3765696 rs2803316
rs13303016 rs4481796 rs2376802 rs425277 rs262680 rs10910017 rs262680 rs10910017 rs16824543
rs4481796 rs28603108 rs10910029 rs3753242 rs263526 rs1745813 rs263526 rs1745813 rs2748981
rs28603108 rs3121819 rs10910030 rs3128297 rs10910034 rs1181867 rs10910034 rs1181867 rs12758705
rs3121819 rs3128318 rs10752741 rs424079 rs1713712 rs7515164 rs1713712 rs7515164 rs6605081
rs3128318 rs3128322 rs10797413 rs12026349 rs260513 rs12117836 rs260513 rs12117836 rs13303016
rs3128322 rs3128323 rs12410859 rs427811 rs260512 rs3737589 rs260512 rs3737589 rs4481796
rs3128323 rs6663158 rs4648805 rs377283 rs16824948 rs12120656 rs16824948 rs12120656 rs28603108
rs6663158 rs2254669 rs4648807 rs385039 rs11588312 rs4648554 rs11588312 rs4648554 rs3121819
rs2254669 rs16824697 rs4648808 rs262672 rs7553178 rs10797410 rs7553178 rs10797410 rs3128318
rs16824697 rs16824712 rs11584491 rs3107126 rs884940 rs1181888 rs884940 rs1181888 rs3128322
rs16824712 rs12755035 rs6603813 rs262669 rs12743493 rs1181884 rs12743493 rs1181884 rs3128323
rs12755035 rs3128326 rs3128337 rs9442619 rs2643904 rs1181877 rs2643904 rs1181877 rs6663158
rs3128326 rs884080 rs3107145 rs2257182 rs2645072 rs10910025 rs2645072 rs10910025 rs2254669
rs884080 rs2376802 rs3107146 rs262663 rs2645082 rs17411279 rs2645082 rs17411279 rs16824697
rs2376802 rs10910029 rs3107147 rs262662 rs3795272 rs3737593 rs3795272 rs3737593 rs16824712
rs10910029 rs10910030 rs3107151 rs2459984 rs12049067 rs2298227 rs12049067 rs2298227 rs12755035
rs10910030 rs10752741 rs3128291 rs3123592 rs2843129 rs34060840 rs2843129 rs34060840 rs3128326
rs10752741 rs10797413 rs3107157 rs262657 rs2840542 rs12759497 rs2840542 rs12759497 rs884080
rs10797413 rs12410859 rs3128296 rs262656 rs10910060 rs6688969 rs10910060 rs6688969 rs2376802
rs12410859 rs4648805 rs425277 rs262654 rs10910061 rs17403773 rs10910061 rs17403773 rs10910029
rs4648805 rs4648807 rs3753242 rs262653 rs12033324 rs12756705 rs12033324 rs12756705 rs10910030
rs4648807 rs4648808 rs3128297 rs262651 rs2843160 rs4074709 rs2843160 rs4074709 rs10752741
rs4648808 rs11584491 rs424079 rs3052 rs2643901 rs7367066 rs2643901 rs7367066 rs10797413
rs11584491 rs6603813 rs12026349 rs262641 rs2843127 rs11583257 rs2843127 rs11583257 rs12410859
rs6603813 rs3128337 rs427811 rs3128309 rs4648633 rs11585024 rs4648633 rs11585024 rs4648805
rs3128337 rs3107145 rs377283 rs626479 rs2645081 rs7548668 rs2645081 rs7548668 rs4648807
rs3107145 rs3107146 rs385039 rs2460001 rs3001344 rs10799181 rs3001344 rs10799181 rs4648808
rs3107146 rs3107147 rs262672 rs262688 rs3001336 rs4654482 rs3001336 rs4654482 rs11584491
rs3107147 rs3107151 rs3107126 rs262687 rs1129333 rs9426475 rs1129333 rs9426475 rs6603813
rs3107151 rs3128291 rs262669 rs3123595 rs10910070 rs10915469 rs10910070 rs10915469 rs3128337
rs3128291 rs3107157 rs9442619 rs262685 rs11577147 rs6693909 rs11577147 rs6693909 rs3107145
rs3107157 rs3128296 rs2257182 rs2460002 rs10910071 rs4654521 rs10910071 rs4654521 rs3107146
rs3128296 rs425277 rs262663 rs2503701 rs35799953 rs3935162 rs35799953 rs3935162 rs3107147
rs425277 rs3753242 rs262662 rs7512482 rs10910078 rs12031557 rs10910078 rs12031557 rs3107151
rs3753242 rs3128297 rs2459984 rs2460000 rs1998760 rs4654428 rs1998760 rs4654428 rs3107153
rs3128297 rs424079 rs3123592 rs262680 rs1998759 rs12758410 rs1998759 rs12758410 rs3128291
rs424079 rs12026349 rs262657 rs263526 rs2247308 rs11587314 rs2247308 rs11587314 rs3107157
rs12026349 rs427811 rs262656 rs10910034 rs2236395 rs11587331 rs2236395 rs11587331 rs3128296
rs427811 rs377283 rs262654 rs1713712 rs2246732 rs10799231 rs2246732 rs10799231 rs425277
rs377283 rs385039 rs262653 rs260513 rs2494636 rs10799236 rs2494636 rs10799236 rs3753242
rs385039 rs262672 rs262651 rs260512 rs3122923 rs12045781 rs3122923 rs12045781 rs16824860
rs262672 rs3107126 rs3052 rs16824948 rs3122922 rs4128222 rs3122922 rs4128222 rs3128297
rs3107126 rs262669 rs262641 rs12084736 rs2234167 rs4654604 rs2234167 rs4654604 rs424079
rs262669 rs9442619 rs3128309 rs10797417 rs10797432 rs4129100 rs10797432 rs4129100 rs12026349
rs9442619 rs2257182 rs626479 rs11588312 rs10910093 rs4323679 rs10910093 rs4323679 rs427811
rs2257182 rs262663 rs2460001 rs7553178 rs734999 rs4440829 rs734999 rs4440829 rs377283
rs262663 rs262662 rs262688 rs884940 rs10910097 rs4378174 rs10910097 rs4378174 rs385039
rs262662 rs2459984 rs262687 rs12743493 rs2296443 rs10799261 rs2296443 rs10799261 rs262672
rs2459984 rs3123592 rs3123595 rs1496555 rs3748816 rs12023925 rs3748816 rs12023925 rs3107126
rs3123592 rs262657 rs262685 rs2643904 rs2260976 rs7418256 rs2260976 rs7418256 rs262669
rs262657 rs262656 rs2460002 rs2173049 rs2843401 rs4478781 rs2843401 rs4478781 rs9442619
rs262656 rs262654 rs2503701 rs2645072 rs2843402 rs3813810 rs2843402 rs3813810 rs2257182
rs262654 rs262653 rs7512482 rs2055204 rs2764845 rs12080516 rs2764845 rs12080516 rs262663
rs262653 rs262651 rs2460000 rs4648831 rs2843403 rs12068729 rs2843403 rs12068729 rs262662
rs262651 rs3052 rs262680 rs2840528 rs2764841 rs10915318 rs2764841 rs10915318 rs2459984
rs3052 rs262641 rs263526 rs2645082 rs2843404 rs3856168 rs2843404 rs3856168 rs3123592
rs262641 rs3128309 rs10910034 rs3795272 rs2985855 rs9792946 rs2985855 rs9792946 rs262657
rs3128309 rs626479 rs1713712 rs12049067 rs2985857 rs7514530 rs2985857 rs7514530 rs262656
rs626479 rs2460001 rs260513 rs2843129 rs6424092 rs4233258 rs6424092 rs4233258 rs262654
rs2460001 rs262688 rs260512 rs2840530 rs10910099 rs10915373 rs10910099 rs10915373 rs262653
rs262688 rs262687 rs16824948 rs2840531 rs10797437 rs10799180 rs10797437 rs10799180 rs262651
rs262687 rs3123595 rs12084736 rs2645085 rs4445406 rs7537141 rs4445406 rs7537141 rs3052
rs3123595 rs262685 rs10797417 rs2645087 rs10797440 rs3936238 rs10797440 rs3936238 rs262641
rs262685 rs2460002 rs11588312 rs903914 rs10752748 rs9628650 rs10752748 rs9628650 rs3128309
rs2460002 rs2503701 rs7553178 rs2840542 rs6684865 rs6676961 rs6684865 rs6676961 rs2292857
rs2503701 rs7512482 rs884940 rs10910060 rs12117343 rs4654510 rs12117343 rs4654510 rs626479
rs7512482 rs2460000 rs12743493 rs10910061 rs11590198 rs10915478 rs11590198 rs10915478 rs2460001
rs2460000 rs262680 rs1496555 rs2279703 rs3890745 rs4592237 rs3890745 rs4592237 rs262688
rs262680 rs263526 rs2643904 rs7519807 rs4474198 rs16840968 rs4474198 rs16840968 rs262687
rs263526 rs10910034 rs2173049 rs12033324 rs6698817 rs4512614 rs6698817 rs4512614 rs3123595
rs10910034 rs1713712 rs2645072 rs2843160 rs4648499 rs10915482 rs4648499 rs10915482 rs262685
rs1713712 rs260513 rs2055204 rs2643901 rs4648390 rs12132422 rs4648390 rs12132422 rs2460002
rs260513 rs260512 rs4648831 rs2843127 rs4648356 rs2934983 rs4648356 rs2934983 rs2503701
rs260512 rs16824948 rs2840528 rs4648633 rs2377041 rs10915508 rs2377041 rs10915508 rs16824907
rs16824948 rs12084736 rs2645082 rs2645081 rs10909872 rs351617 rs10909872 rs351617 rs7512482
rs12084736 rs10797417 rs3795272 rs3001344 rs10909880 rs12073612 rs10909880 rs12073612 rs2460000
rs10797417 rs11588312 rs12049067 rs3001336 rs10909890 rs351614 rs10909890 rs351614 rs12403265
rs11588312 rs7553178 rs2843129 rs1129333 rs12071313 rs716214 rs12071313 rs716214 rs262680
rs7553178 rs884940 rs2840530 rs2494427 rs880725 rs1874269 rs880725 rs1874269 rs263526
rs884940 rs12743493 rs2840531 rs2494428 rs897632 rs2411741 rs897632 rs2411741 rs10910034
rs12743493 rs1496555 rs2645085 rs10910078 rs1473386 rs639739 rs1473386 rs639739 rs1713712
rs1496555 rs2643904 rs2645087 rs1998759 rs2485944 rs501284 rs2485944 rs501284 rs260513
rs2643904 rs2173049 rs903914 rs2247308 rs6681741 rs501334 rs6681741 rs501334 rs260512
rs2173049 rs2645072 rs2840542 rs2236395 rs10909852 rs625079 rs10909852 rs625079 rs16824948
rs2645072 rs2055204 rs10910060 rs2246732 rs10909855 rs589585 rs10909855 rs589585 rs12084736
rs2055204 rs4648831 rs10910061 rs2494636 rs12022429 rs592386 rs12022429 rs592386 rs10797417
rs4648831 rs2840528 rs2279703 rs3122923 rs2027262 rs498795 rs2027262 rs498795 rs11588312
rs2840528 rs2645082 rs7519807 rs3122922 rs2027264 rs600933 rs2027264 rs600933 rs7553178
rs2645082 rs3795272 rs12033324 rs2234167 rs6691208 rs480106 rs6691208 rs480106 rs884940
rs3795272 rs12049067 rs2843160 rs2495365 rs2142569 rs596133 rs2142569 rs596133 rs12743493
rs12049067 rs2843129 rs2643901 rs10797432 rs1125017 rs349394 rs1125017 rs349394 rs1496555
rs2843129 rs2840530 rs2843127 rs6667605 rs2376821 rs75411 rs2376821 rs75411 rs2643904
rs2840530 rs2840531 rs4648633 rs10910093 rs2993486 rs12404619 rs2993486 rs12404619 rs2173049
rs2840531 rs2645085 rs2645081 rs4648648 rs876740 rs349387 rs876740 rs349387 rs2645072
rs2645085 rs2645087 rs3001344 rs735000 rs2817178 rs16838819 rs2817178 rs16838819 rs2055204
rs2645087 rs903914 rs3001336 rs734999 rs7538096 rs12026935 rs7538096 rs12026935 rs4648831
rs903914 rs2840542 rs1129333 rs10910097 rs731031 rs727658 rs731031 rs727658 rs2840528
rs2840542 rs10910060 rs2494427 rs2296443 rs2742673 rs1845635 rs2742673 rs1845635 rs2645082
rs10910060 rs10910061 rs2494428 rs3748816 rs2651899 rs1495249 rs2651899 rs1495249 rs3795272
rs10910061 rs2279703 rs10910078 rs2260976 rs2651916 rs12037374 rs2651916 rs12037374 rs12049067
rs2279703 rs7519807 rs1998760 rs2843401 rs10737190 rs10915523 rs10737190 rs10915523 rs2843129
rs7519807 rs12033324 rs1998759 rs2843402 rs6685614 rs349417 rs6685614 rs349417 rs2840530
rs12033324 rs2843160 rs2247308 rs2764845 rs7539775 rs12042555 rs7539775 rs12042555 rs2840531
rs2843160 rs2643901 rs2236395 rs2843403 rs10492941 rs12043406 rs10492941 rs12043406 rs2645085
rs2643901 rs2843127 rs2246732 rs2764841 rs3002686 rs12043606 rs3002686 rs12043606 rs2645087
rs2843127 rs4648633 rs2494636 rs2843404 rs2455107 rs1870506 rs2455107 rs1870506 rs903914
rs4648633 rs2645081 rs3122923 rs2985855 rs2455102 rs16838950 rs2455102 rs16838950 rs2840542
rs2645081 rs3001344 rs3122922 rs2985857 rs2455099 rs12046579 rs2455099 rs12046579 rs10910060
rs3001344 rs3001336 rs2234167 rs6424092 rs2455119 rs12116790 rs2455119 rs12116790 rs10910061
rs3001336 rs1129333 rs2495365 rs10910099 rs2500289 rs12047204 rs2500289 rs12047204 rs2279703
rs1129333 rs2494427 rs10797432 rs10797437 rs2455144 rs659514 rs2455144 rs659514 rs7519807
rs2494427 rs2494428 rs6667605 rs4445406 rs2455135 rs349409 rs2455135 rs349409 rs12033324
rs2494428 rs10910070 rs10910093 rs10797440 rs6670328 rs12029910 rs6670328 rs12029910 rs2843160
rs10910070 rs11577147 rs4648648 rs10752748 rs4145901 rs6658372 rs4145901 rs6658372 rs2643901
rs11577147 rs10910071 rs735000 rs6684865 rs12086132 rs10915535 rs12086132 rs10915535 rs2843127
rs10910071 rs35799953 rs734999 rs12117343 rs12409345 rs6681282 rs12409345 rs6681282 rs2645081
rs35799953 rs10910078 rs10910097 rs11590198 rs12741836 rs12128076 rs12741836 rs12128076 rs3001344
rs10910078 rs1998760 rs2296443 rs3890745 rs2500277 rs1556691 rs2500277 rs1556691 rs3001336
rs1998760 rs1998759 rs3748816 rs4474198 rs2483274 rs1565452 rs2483274 rs1565452 rs1129333
rs1998759 rs2247308 rs2260976 rs6698817 rs2483275 rs7546628 rs2483275 rs7546628 rs2494427
rs2247308 rs2236395 rs2843401 rs4648499 rs2483278 rs16839003 rs2483278 rs16839003 rs2494428
rs2236395 rs2246732 rs2843402 rs4648390 rs2483279 rs16839008 rs2483279 rs16839008 rs10910070
rs2246732 rs2494636 rs2764845 rs4648356 rs4494089 rs12128230 rs4494089 rs12128230 rs11577147
rs2494636 rs3122923 rs2843403 rs2377041 rs2483280 rs7531965 rs2483280 rs7531965 rs10910071
rs3122923 rs3122922 rs2764841 rs10909872 rs2255212 rs10915541 rs2255212 rs10915541 rs35799953
rs3122922 rs2234167 rs2843404 rs10909880 rs882430 rs780594 rs882430 rs780594 rs10910078
rs2234167 rs2495365 rs2985855 rs10909890 rs2483286 rs17453210 rs2483286 rs17453210 rs1998760
rs2495365 rs10797432 rs2985857 rs12071313 rs2500286 rs11584026 rs2500286 rs11584026 rs1998759
rs10797432 rs6667605 rs6424092 rs10797342 rs17399569 rs608210 rs17399569 rs608210 rs2247308
rs6667605 rs10910093 rs10910099 rs1456465 rs4648486 rs619729 rs4648486 rs619729 rs2236395
rs10910093 rs4648648 rs10797437 rs880725 rs4648487 rs10737409 rs4648487 rs10737409 rs2246732
rs4648648 rs735000 rs4445406 rs897632 rs6424073 rs17453664 rs6424073 rs17453664 rs2494636
rs735000 rs734999 rs10797440 rs4648432 rs12135987 rs4654545 rs12135987 rs4654545 rs3122923
rs734999 rs10910097 rs10752748 rs9782915 rs1333190 rs7526548 rs1333190 rs7526548 rs3122922
rs10910097 rs2296443 rs6684865 rs2045331 rs1333189 rs10915545 rs1333189 rs10915545 rs2234167
rs2296443 rs3748816 rs12117343 rs2045332 rs868688 rs12142584 rs868688 rs12142584 rs2495365
rs3748816 rs2260976 rs11590198 rs1869972 rs17399998 rs12140626 rs17399998 rs12140626 rs10797432
rs2260976 rs2843401 rs3890745 rs1473386 rs17822581 rs12143782 rs17822581 rs12143782 rs6667605
rs2843401 rs2843402 rs4474198 rs16823228 rs10909940 rs7541288 rs10909940 rs7541288 rs10910093
rs2843402 rs2764845 rs6698817 rs2606414 rs6424074 rs6426417 rs6424074 rs6426417 rs4648648
rs2764845 rs2843403 rs4648499 rs2842933 rs5024246 rs1037800 rs5024246 rs1037800 rs735000
rs2843403 rs2764841 rs4648390 rs2842906 rs2483225 rs350186 rs2483225 rs350186 rs734999
rs2764841 rs2843404 rs4648356 rs2485944 rs2493292 rs705689 rs2493292 rs705689 rs10910097
rs2843404 rs2985855 rs2377041 rs6681741 rs2493291 rs780608 rs2493291 rs780608 rs2296443
rs2985855 rs2985857 rs10909872 rs10909852 rs2493264 rs780614 rs2493264 rs780614 rs3748816
rs2985857 rs6424092 rs10909880 rs10909855 rs2493263 rs350193 rs2493263 rs350193 rs2260976
rs6424092 rs10910099 rs10909890 rs12022429 rs2487680 rs9659744 rs2487680 rs9659744 rs2843401
rs10910099 rs10797437 rs12071313 rs2027262 rs2493255 rs10915548 rs2493255 rs10915548 rs2843402
rs10797437 rs4445406 rs10797342 rs2027264 rs2185639 rs609506 rs2185639 rs609506 rs2764845
rs4445406 rs10797440 rs1456465 rs6691208 rs12124163 rs4654438 rs12124163 rs4654438 rs2843403
rs10797440 rs10752748 rs880725 rs4576609 rs10909948 rs9660574 rs10909948 rs9660574 rs2764841
rs10752748 rs6684865 rs897632 rs7412983 rs10797395 rs660100 rs10797395 rs660100 rs2843404
rs6684865 rs12117343 rs4648432 rs2142569 rs4648537 rs4654548 rs4648537 rs4654548 rs2985855
rs12117343 rs11590198 rs9782915 rs12039548 rs4648538 rs10753381 rs4648538 rs10753381 rs2985857
rs11590198 rs3890745 rs2045331 rs12034573 rs4276857 rs10753382 rs4276857 rs10753382 rs6424092
rs3890745 rs4474198 rs2045332 rs34408665 rs16823926 rs1762826 rs16823926 rs1762826 rs10910099
rs4474198 rs6698817 rs1869972 rs6661908 rs1128474 rs670296 rs1128474 rs670296 rs10797437
rs6698817 rs4648499 rs1473386 rs10489589 rs3818330 rs592726 rs3818330 rs592726 rs4445406
rs4648499 rs4648390 rs16823228 rs10489588 rs3765689 rs6691031 rs3765689 rs6691031 rs10797440
rs4648390 rs4648356 rs2606414 rs9661525 rs12408890 rs12092980 rs12408890 rs12092980 rs10752748
rs4648356 rs2377041 rs2842933 rs2993510 rs10910001 rs241221 rs10910001 rs241221 rs6684865
rs2377041 rs10909872 rs2842906 rs12409277 rs2368540 rs17348860 rs2368540 rs17348860 rs12117343
rs10909872 rs10909880 rs2485944 rs6692292 rs6424089 rs7542801 rs6424089 rs7542801 rs11590198
rs10909880 rs10909890 rs6681741 rs717795 rs6424090 rs241250 rs6424090 rs241250 rs3890745
rs10909890 rs12071313 rs10909852 rs2993480 rs6695978 rs241261 rs6695978 rs241261 rs4474198
rs12071313 rs10797342 rs10909855 rs1125017 rs4648553 rs10799244 rs4648553 rs10799244 rs6698817
rs10797342 rs1456465 rs12022429 rs2376821 rs1181868 rs916408 rs1181868 rs916408 rs4648499
rs1456465 rs880725 rs2027262 rs2993486 rs2298223 rs241264 rs2298223 rs241264 rs4648390
rs880725 rs897632 rs2027264 rs4648453 rs1181874 rs10915560 rs1181874 rs10915560 rs4648356
rs897632 rs4648432 rs6691208 rs876740 rs1181871 rs12120353 rs1181871 rs12120353 rs2377041
rs4648432 rs9782915 rs4576609 rs2817178 rs2275837 rs16839306 rs2275837 rs16839306 rs10909872
rs9782915 rs2045331 rs7412983 rs7538096 rs1175551 rs977271 rs1175551 rs977271 rs10909880
rs2045331 rs2045332 rs2142569 rs731031 rs2799182 rs12028120 rs2799182 rs12028120 rs10909890
rs2045332 rs1869972 rs12039548 rs2742673 rs8379 rs241275 rs8379 rs241275 rs10909894
rs1869972 rs1473386 rs12034573 rs2651899 rs17411356 rs241277 rs17411356 rs241277 rs12071313
rs1473386 rs16823228 rs34408665 rs4233024 rs12563491 rs171317 rs12563491 rs171317 rs16823103
rs16823228 rs2606414 rs6661908 rs10752733 rs12728911 rs619364 rs12728911 rs619364 rs10797342
rs2606414 rs2842933 rs10489589 rs2817138 rs7513053 rs1849943 rs7513053 rs1849943 rs1456465
rs2842933 rs2842906 rs10489588 rs2651916 rs12403561 rs12079284 rs12403561 rs12079284 rs880725
rs2842906 rs2485944 rs9661525 rs10737190 rs7535775 rs17349020 rs7535775 rs17349020 rs897632
rs2485944 rs6681741 rs2993510 rs6685614 rs2154068 rs7518655 rs2154068 rs7518655 rs4648432
rs6681741 rs10909852 rs12409277 rs7539775 rs10752721 rs7518781 rs10752721 rs7518781 rs9782915
rs10909852 rs10909855 rs6692292 rs4308918 rs6695834 rs129794 rs6695834 rs129794 rs2045331
rs10909855 rs12022429 rs717795 rs10492941 rs6702935 rs589176 rs6702935 rs589176 rs2045332
rs12022429 rs2027262 rs2993480 rs10909901 rs6703035 rs164781 rs6703035 rs164781 rs1869972
rs2027262 rs2027264 rs1125017 rs12075867 rs9424303 rs4654576 rs9424303 rs4654576 rs1473386
rs2027264 rs6691208 rs2376821 rs2817148 rs2027548 rs6426430 rs2027548 rs6426430 rs16823228
rs6691208 rs4576609 rs2993486 rs2651891 rs4648344 rs7527078 rs4648344 rs7527078 rs7548727
rs4576609 rs7412983 rs4648453 rs11804075 rs6663840 rs12744374 rs6663840 rs12744374 rs2606414
rs7412983 rs2142569 rs876740 rs16823542 rs9424310 rs12122754 rs9424310 rs12122754 rs2842933
rs2142569 rs12039548 rs2817178 rs10909903 rs2275831 rs2035453 rs2275831 rs2035453 rs2842906
rs12039548 rs12034573 rs7538096 rs1553288 rs2275830 rs7533451 rs2275830 rs7533451 rs2485944
rs12034573 rs34408665 rs731031 rs2253344 rs6424058 rs12125737 rs6424058 rs12125737 rs6681741
rs34408665 rs6661908 rs2742673 rs6424069 rs7535133 rs4654454 rs7535133 rs4654454 rs10909852
rs6661908 rs10489589 rs2651899 rs905138 rs1891941 rs10915577 rs1891941 rs10915577 rs10909855
rs10489589 rs10489588 rs4233024 rs3002686 rs2298225 rs10799255 rs2298225 rs10799255 rs12022429
rs10489588 rs9661525 rs10752733 rs2455107 rs1539649 rs11587129 rs1539649 rs11587129 rs12562637
rs9661525 rs2993510 rs2817138 rs2455102 rs2298224 rs1564666 rs2298224 rs1564666 rs2027262
rs2993510 rs12409277 rs2651916 rs2455099 rs7535887 rs12409187 rs7535887 rs12409187 rs2027264
rs12409277 rs6692292 rs10737190 rs2455119 rs2275822 rs12411035 rs2275822 rs12411035 rs6691208
rs6692292 rs717795 rs6685614 rs2500289 rs4648347 rs16839450 rs4648347 rs16839450 rs16823352
rs717795 rs2993480 rs7539775 rs2455144 rs6683156 rs2071989 rs6683156 rs2071989 rs10492936
rs2993480 rs1125017 rs4308918 rs2455135 rs6657021 rs16839451 rs6657021 rs16839451 rs16823374
rs1125017 rs2376821 rs10492941 rs6670328 rs4507956 rs2071990 rs4507956 rs2071990 rs4576609
rs2376821 rs2993486 rs10909901 rs4145901 rs4564078 rs2071992 rs4564078 rs2071992 rs7412983
rs2993486 rs4648453 rs2651906 rs12086132 rs4648426 rs2071995 rs4648426 rs2071995 rs2142569
rs4648453 rs876740 rs2651898 rs2500278 rs12726906 rs1076944 rs12726906 rs1076944 rs12039548
rs876740 rs2817178 rs12075867 rs2483260 rs4073324 rs3820252 rs4073324 rs3820252 rs12034573
rs2817178 rs7538096 rs2651895 rs12409345 rs7530189 rs242044 rs7530189 rs242044 rs34408665
rs7538096 rs731031 rs2817148 rs12741836 rs10909819 rs7532708 rs10909819 rs7532708 rs6661908
rs731031 rs2742673 rs2651891 rs16824089 rs4131373 rs368808 rs4131373 rs368808 rs10489589
rs2742673 rs2651899 rs11804075 rs2500277 rs11807227 rs2802721 rs11807227 rs2802721 rs10489588
rs2651899 rs4233024 rs16823542 rs2500274 rs12085743 rs2802720 rs12085743 rs2802720 rs9661525
rs4233024 rs10752733 rs10909903 rs2483274 rs12082157 rs380239 rs12082157 rs380239 rs2993510
rs10752733 rs2817138 rs16823551 rs2483275 rs10909825 rs12022212 rs10909825 rs12022212 rs12409277
rs2817138 rs2651916 rs1553288 rs1110307 rs12097125 rs11591221 rs12097125 rs11591221 rs6692292
rs2651916 rs10737190 rs2253344 rs4648478 rs11589102 rs443850 rs11589102 rs443850 rs717795
rs10737190 rs6685614 rs6424069 rs2483278 rs10909830 rs874613 rs10909830 rs874613 rs2993480
rs6685614 rs7539775 rs905138 rs2483279 rs35383955 rs414909 rs35383955 rs414909 rs1125017
rs7539775 rs4308918 rs3002686 rs7516150 rs7519349 rs9426506 rs7519349 rs9426506 rs2376821
rs4308918 rs10492941 rs2455107 rs7552331 rs7519458 rs9426484 rs7519458 rs9426484 rs2993486
rs10492941 rs10909901 rs2455102 rs4494089 rs10737395 rs6426434 rs10737395 rs6426434 rs4648453
rs10909901 rs12075867 rs2455099 rs2483280 rs10753364 rs10915621 rs10753364 rs10915621 rs876740
rs12075867 rs2817148 rs2455119 rs1999527 rs10915427 rs10799265 rs10915427 rs10799265 rs2817178
rs2817148 rs2651891 rs2500289 rs2255212 rs11590912 rs10915626 rs11590912 rs10915626 rs7538096
rs2651891 rs11804075 rs2455144 rs882430 rs10799202 rs12567053 rs10799202 rs12567053 rs731031
rs11804075 rs16823542 rs2455135 rs2483286 rs10915433 rs6658585 rs10915433 rs6658585 rs2742673
rs16823542 rs10909903 rs6670328 rs2500286 rs10753378 rs4654464 rs10753378 rs4654464 rs2651899
rs10909903 rs1553288 rs4145901 rs17399569 rs4654525 rs1544062 rs4654525 rs1544062 rs4233024
rs1553288 rs2253344 rs12086132 rs4648486 rs6675979 rs4654620 rs6675979 rs4654620 rs10752733
rs2253344 rs6424069 rs2500278 rs4648487 rs17404600 rs12026056 rs17404600 rs12026056 rs2817138
rs6424069 rs905138 rs2483260 rs6424073 rs4292923 rs1980722 rs4292923 rs1980722 rs2651916
rs905138 rs3002686 rs12409345 rs12135987 rs12036953 rs17345545 rs12036953 rs17345545 rs10737190
rs3002686 rs2455107 rs12741836 rs1333190 rs10915360 rs12034557 rs10915360 rs12034557 rs6685614
rs2455107 rs2455102 rs16824089 rs1333189 rs12093951 rs41524347 rs12093951 rs41524347 rs7539775
rs2455102 rs2455099 rs2500277 rs868688 rs10915421 rs12035499 rs10915421 rs12035499 rs4308918
rs2455099 rs2455119 rs2500274 rs17399998 rs10915423 rs2898850 rs10915423 rs2898850 rs10492941
rs2455119 rs2500289 rs2483274 rs17822581 rs10915424 rs10915671 rs10915424 rs10915671 rs10909901
rs2500289 rs2455144 rs2483275 rs10909940 rs4481820 rs12043326 rs4481820 rs12043326 rs2651906
rs2455144 rs2455135 rs1110307 rs6424074 rs4351611 rs6702564 rs4351611 rs6702564 rs2651898
rs2455135 rs6670328 rs4648478 rs5024246 rs10915428 rs1535733 rs10915428 rs1535733 rs16823529
rs6670328 rs4145901 rs2483278 rs2483225 rs7523426 rs6666792 rs7523426 rs6666792 rs12075867
rs4145901 rs12086132 rs2483279 rs2493292 rs12073797 rs2093765 rs12073797 rs2093765 rs2651895
rs12086132 rs2500278 rs7516150 rs2493291 rs10399650 rs10915675 rs10399650 rs10915675 rs2817148
rs2500278 rs2483260 rs7552331 rs2493264 rs10915430 rs2898853 rs10915430 rs2898853 rs2651891
rs2483260 rs12409345 rs4494089 rs2493263 rs12077262 rs12409253 rs12077262 rs12409253 rs11804075
rs12409345 rs12741836 rs2483280 rs867814 rs7548756 rs4654470 rs7548756 rs4654470 rs16823542
rs12741836 rs16824089 rs1999527 rs2096102 rs6702575 rs12045266 rs6702575 rs12045266 rs10909903
rs16824089 rs2500277 rs2255212 rs4648501 rs10492944 rs12040043 rs10492944 rs12040043 rs16823551
rs2500277 rs2500274 rs882430 rs2487680 rs10915434 rs9426468 rs10915434 rs9426468 rs1553288
rs2500274 rs2483274 rs2483286 rs2493255 rs10737402 rs7555212 rs10737402 rs7555212 rs2253344
rs2483274 rs2483275 rs2500286 rs12562167 rs12040805 rs7534281 rs12040805 rs7534281 rs6424069
rs2483275 rs1110307 rs17399569 rs2185639 rs4400585 rs10915296 rs4400585 rs10915296 rs905138
rs1110307 rs4648478 rs4648486 rs12124163 rs10915437 rs10915297 rs10915437 rs10915297 rs12045829
rs4648478 rs2483278 rs4648487 rs10909948 rs10753368 rs6664358 rs10753368 rs6664358 rs3002686
rs2483278 rs2483279 rs6424073 rs10797395 rs4654487 rs12411011 rs4654487 rs12411011 rs2455107
rs2483279 rs7516150 rs12135987 rs2821040 rs4282783 rs7522655 rs4282783 rs7522655 rs2455102
rs7516150 rs7552331 rs1333190 rs2821039 rs12409803 rs10915298 rs12409803 rs10915298 rs2455099
rs7552331 rs4494089 rs1333189 rs4648392 rs4131507 rs12410485 rs4131507 rs12410485 rs2455119
rs4494089 rs2483280 rs868688 rs12119711 rs6702633 rs12029491 rs6702633 rs12029491 rs2500289
rs2483280 rs1999527 rs17399998 rs4648537 rs4408122 rs12404173 rs4408122 rs12404173 rs2455144
rs1999527 rs2255212 rs17822581 rs4648538 rs10915445 rs12126932 rs10915445 rs12126932 rs2455135
rs2255212 rs882430 rs10909940 rs4276857 rs4654490 rs6702660 rs4654490 rs6702660 rs6670328
rs882430 rs2483286 rs6424074 rs16823926 rs16840831 rs6665175 rs16840831 rs6665175 rs4145901
rs2483286 rs2500286 rs5024246 rs1128474 rs4654492 rs7367766 rs4654492 rs7367766 rs12086132
rs2500286 rs17399569 rs2483225 rs3818330 rs7542208 rs6683624 rs7542208 rs6683624 rs2500278
rs17399569 rs4648486 rs2493292 rs3765689 rs9426471 rs12116428 rs9426471 rs12116428 rs2483260
rs4648486 rs4648487 rs2493291 rs12408890 rs9426494 rs11808607 rs9426494 rs11808607 rs12409345
rs4648487 rs6424073 rs2493264 rs10910001 rs6683453 rs10915309 rs6683453 rs10915309 rs12741836
rs6424073 rs12135987 rs2493263 rs3765695 rs9426473 rs9662885 rs9426473 rs9662885 rs16824089
rs12135987 rs1333190 rs867814 rs2368540 rs12062122 rs10915311 rs12062122 rs10915311 rs2500277
rs1333190 rs1333189 rs2096102 rs6424089 rs41434152 rs9286975 rs41434152 rs9286975 rs12043519
rs1333189 rs868688 rs4648501 rs6424090 rs9988443 rs10915315 rs9988443 rs10915315 rs2500274
rs868688 rs17399998 rs2487680 rs10910017 rs4609397 rs6689504 rs4609397 rs6689504 rs2483274
rs17399998 rs17822581 rs2493255 rs1745813 rs4589076 rs10915317 rs4589076 rs10915317 rs2483275
rs17822581 rs10909940 rs12562167 rs6695978 rs7549636 rs2334259 rs7549636 rs2334259 rs1110307
rs10909940 rs6424074 rs2185639 rs4648553 rs12123330 rs1459765 rs12123330 rs1459765 rs4648478
rs6424074 rs5024246 rs12124163 rs1181868 rs10915459 rs2169089 rs10915459 rs2169089 rs2483278
rs5024246 rs2483225 rs10909948 rs1181867 rs6695203 rs1459762 rs6695203 rs1459762 rs2483279
rs2483225 rs2493292 rs10797395 rs7515164 rs4233262 rs12403444 rs4233262 rs12403444 rs7516150
rs2493292 rs2493291 rs2821040 rs12117836 rs12030172 rs10915324 rs12030172 rs10915324 rs7552331
rs2493291 rs2493264 rs2821039 rs2298222 rs4654418 rs10915330 rs4654418 rs10915330 rs4494089
rs2493264 rs2493263 rs4648392 rs2298223 rs4233264 rs1380472 rs4233264 rs1380472 rs2483280
rs2493263 rs867814 rs12119711 rs3737589 rs35837871 rs922123 rs35837871 rs922123 rs1999527
rs867814 rs2096102 rs4648537 rs12120656 rs11808641 rs10915336 rs11808641 rs10915336 rs16824338
rs2096102 rs4648501 rs4648538 rs4648554 rs6667065 rs11590026 rs6667065 rs11590026 rs2255212
rs4648501 rs2487680 rs4276857 rs10797410 rs10158783 rs3128687 rs10158783 rs3128687 rs882430
rs2487680 rs2493255 rs16823926 rs1181888 rs4654511 rs10915341 rs4654511 rs10915341 rs2483286
rs2493255 rs12562167 rs1128474 rs1181884 rs4654512 rs6680801 rs4654512 rs6680801 rs2500286
rs12562167 rs2185639 rs3818330 rs1181877 rs6426402 rs12120144 rs6426402 rs12120144 rs17399569
rs2185639 rs12124163 rs3765689 rs1181874 rs12022636 rs10915342 rs12022636 rs10915342 rs4648486
rs12124163 rs10909948 rs12408890 rs10910025 rs10753372 rs3101213 rs10753372 rs3101213 rs4648487
rs10909948 rs10797395 rs10910001 rs1181871 rs10915476 rs2290849 rs10915476 rs2290849 rs6424073
rs10797395 rs2821040 rs3765695 rs2275837 rs6657617 rs1459766 rs6657617 rs1459766 rs12135987
rs2821040 rs2821039 rs3765696 rs1175551 rs4233265 rs2611423 rs4233265 rs2611423 rs1333190
rs2821039 rs4648392 rs2368540 rs2799182 rs11579829 rs6701939 rs11579829 rs6701939 rs1333189
rs4648392 rs12119711 rs6424089 rs17411279 rs12120815 rs10737396 rs12120815 rs10737396 rs868688
rs12119711 rs4648537 rs6424090 rs3737593 rs2132177 rs4356099 rs2132177 rs4356099 rs2483225
rs4648537 rs4648538 rs10910017 rs8379 rs7541544 rs2722793 rs7541544 rs2722793 rs2493264
rs4648538 rs4276857 rs1745813 rs17411356 rs7534558 rs17374719 rs7534558 rs17374719 rs2493263
rs4276857 rs16823926 rs6695978 rs12563491 rs12071761 rs16840020 rs12071761 rs16840020 rs867814
rs16823926 rs1128474 rs4648553 rs2298227 rs1908490 rs10737397 rs1908490 rs10737397 rs2096102
rs1128474 rs3818330 rs1181868 rs12728911 rs966321 rs10492925 rs966321 rs10492925 rs4648501
rs3818330 rs3765689 rs1181867 rs7513053 rs16841037 rs10799172 rs16841037 rs10799172 rs2487680
rs3765689 rs12408890 rs7515164 rs12403561 rs964715 rs10799173 rs964715 rs10799173 rs2493255
rs12408890 rs10910001 rs12117836 rs7535775 rs1495250 rs6681359 rs1495250 rs6681359 rs12562167
rs10910001 rs6657895 rs2298222 rs2154068 rs2411738 rs9439509 rs2411738 rs9439509 rs2185639
rs6657895 rs3765695 rs2298223 rs10752721 rs2101576 rs4345839 rs2101576 rs4345839 rs12124163
rs3765695 rs3765696 rs3737589 rs6695834 rs10915493 rs10753353 rs10915493 rs10753353 rs10909948
rs3765696 rs2368540 rs12120656 rs34060840 rs10915494 rs12027352 rs10915494 rs12027352 rs10797395
rs2368540 rs6424089 rs4648554 rs6702935 rs10799221 rs10799174 rs10799221 rs10799174 rs2821040
rs6424089 rs6424090 rs10797410 rs6703035 rs6677984 rs11583683 rs6677984 rs11583683 rs2821039
rs6424090 rs10910017 rs1181888 rs9424303 rs4654426 rs4076635 rs4654426 rs4076635 rs4648392
rs10910017 rs1745813 rs1181884 rs2027548 rs903541 rs6698702 rs903541 rs6698702 rs12119711
rs1745813 rs6695978 rs1181877 rs12759497 rs12059199 rs6658613 rs12059199 rs6658613 rs4648537
rs6695978 rs4648553 rs1181874 rs4648344 rs1390136 rs10915371 rs1390136 rs10915371 rs4648538
rs4648553 rs1181868 rs10910025 rs6663840 rs1495244 rs7547229 rs1495244 rs7547229 rs4276857
rs1181868 rs1181867 rs1181871 rs6688969 rs16838560 rs6669501 rs16838560 rs6669501 rs16823926
rs1181867 rs7515164 rs2275837 rs9424310 rs16838561 rs10492930 rs16838561 rs10492930 rs1128474
rs7515164 rs12117836 rs1175551 rs2275831 rs12562995 rs10915375 rs12562995 rs10915375 rs3818330
rs12117836 rs2298222 rs2799182 rs2275830 rs693734 rs12083008 rs693734 rs12083008 rs3765689
rs2298222 rs2298223 rs17411279 rs17403773 rs1106307 rs10492933 rs1106307 rs10492933 rs12408890
rs2298223 rs3737589 rs3737593 rs6424058 rs2132176 rs10915379 rs2132176 rs10915379 rs10910001
rs3737589 rs12120656 rs8379 rs7535133 rs17448695 rs2353169 rs17448695 rs2353169 rs6657895
rs12120656 rs4648554 rs17411356 rs1891941 rs16838616 rs521430 rs16838616 rs521430 rs3765695
rs4648554 rs10797410 rs12563491 rs2298225 rs11581089 rs6704207 rs11581089 rs6704207 rs3765696
rs10797410 rs1181888 rs2298227 rs1539649 rs351619 rs571977 rs351619 rs571977 rs2368540
rs1181888 rs1181884 rs12728911 rs2298224 rs1495239 rs640254 rs1495239 rs640254 rs6424089
rs1181884 rs1181877 rs7513053 rs7535887 rs351615 rs560335 rs351615 rs560335 rs6424090
rs1181877 rs1181874 rs12403561 rs2275822 rs1495237 rs561303 rs1495237 rs561303 rs10910017
rs1181874 rs10910025 rs7535775 rs4648347 rs10915509 rs565941 rs10915509 rs565941 rs1745813
rs10910025 rs1181871 rs2154068 rs6683156 rs3912751 rs665471 rs3912751 rs665471 rs6695978
rs1181871 rs2275837 rs10752721 rs6657021 rs3912752 rs478357 rs3912752 rs478357 rs4648553
rs2275837 rs1175551 rs6695834 rs4507956 rs13375925 rs10915406 rs13375925 rs10915406 rs1181868
rs1175551 rs2799182 rs34060840 rs4564078 rs351606 rs7530063 rs351606 rs7530063 rs1181867
rs2799182 rs17411279 rs6702935 rs4648426 rs351608 rs7516132 rs351608 rs7516132 rs7515164
rs17411279 rs3737593 rs6703035 rs12726906 rs351610 rs4287614 rs351610 rs4287614 rs12117836
rs3737593 rs8379 rs9424303 rs12756705 rs641473 rs932789 rs641473 rs932789 rs2298222
rs8379 rs17411356 rs2027548 rs4074709 rs12117178 rs912988 rs12117178 rs912988 rs2298223
rs17411356 rs12563491 rs12759497 rs4073324 rs684965 rs9439550 rs684965 rs9439550 rs3737589
rs12563491 rs2298227 rs4648344 rs7367066 rs590925 rs9439519 rs590925 rs9439519 rs12120656
rs2298227 rs12728911 rs6663840 rs7530189 rs11587563 rs9439521 rs11587563 rs9439521 rs4648554
rs12728911 rs7513053 rs6688969 rs10909819 rs488256 rs9439522 rs488256 rs9439522 rs10797410
rs7513053 rs12403561 rs9424310 rs4131373 rs590537 rs9439523 rs590537 rs9439523 rs1181888
rs12403561 rs7535775 rs2275831 rs11807227 rs565452 rs9439525 rs565452 rs9439525 rs1181884
rs7535775 rs2154068 rs2275830 rs12085743 rs16838750 rs9439527 rs16838750 rs9439527 rs1181877
rs2154068 rs10752721 rs17403773 rs12082157 rs11589129 rs4847571 rs11589129 rs4847571 rs1181874
rs10752721 rs6695834 rs6424058 rs10909825 rs10799228 rs12040942 rs10799228 rs12040942 rs10910025
rs6695834 rs34060840 rs7535133 rs12097125 rs523634 rs4478820 rs523634 rs4478820 rs1181871
rs34060840 rs6702935 rs1891941 rs11589102 rs12139755 rs16840503 rs12139755 rs16840503 rs2275837
rs6702935 rs6703035 rs2298225 rs10909830 rs585160 rs4847569 rs585160 rs4847569 rs1175551
rs6703035 rs9424303 rs1539649 rs35383955 rs598894 rs1570964 rs598894 rs1570964 rs2799182
rs9424303 rs2027548 rs2298224 rs11583257 rs527351 rs4847565 rs527351 rs4847565 rs17411279
rs2027548 rs12759497 rs7535887 rs11585024 rs585281 rs9439530 rs585281 rs9439530 rs3737593
rs12759497 rs4648344 rs2275822 rs7548668 rs1531328 rs16840538 rs1531328 rs16840538 rs8379
rs4648344 rs6663840 rs4648347 rs7519349 rs349393 rs4847564 rs349393 rs4847564 rs17411356
rs6663840 rs6688969 rs6683156 rs7519458 rs12025694 rs9439531 rs12025694 rs9439531 rs12563491
rs6688969 rs9424310 rs6657021 rs10737395 rs16838800 rs9439570 rs16838800 rs9439570 rs2298227
rs9424310 rs2275831 rs4507956 rs10799181 rs349390 rs912993 rs349390 rs912993 rs12728911
rs2275831 rs2275830 rs4564078 rs4654482 rs16838813 rs10799197 rs16838813 rs10799197 rs7513053
rs2275830 rs17403773 rs4648426 rs10753364 rs12404603 rs1326005 rs12404603 rs1326005 rs12403561
rs17403773 rs6424058 rs12726906 rs10915427 rs661536 rs4129058 rs661536 rs4129058 rs7535775
rs6424058 rs7535133 rs12756705 rs11590912 rs2926484 rs11801594 rs2926484 rs11801594 rs2154068
rs7535133 rs1891941 rs4074709 rs10799202 rs902403 rs11578764 rs902403 rs11578764 rs10752721
rs1891941 rs2298225 rs4073324 rs10915433 rs589870 rs7418357 rs589870 rs7418357 rs6695834
rs2298225 rs1539649 rs7367066 rs9426475 rs239339 rs11576458 rs239339 rs11576458 rs34060840
rs1539649 rs2298224 rs7530189 rs10915469 rs349413 rs2355 rs349413 rs2355 rs6702935
rs2298224 rs7535887 rs10909819 rs6693909 rs6679220 rs3922826 rs6679220 rs3922826 rs6703035
rs7535887 rs2275822 rs4131373 rs4654521 rs349400 rs10907211 rs349400 rs10907211 rs9424303
rs2275822 rs4648347 rs11807227 rs3935162 rs547923 rs11260694 rs547923 rs11260694 rs2027548
rs4648347 rs6683156 rs12085743 rs12031557 rs10915528 rs11260696 rs10915528 rs11260696 rs12759497
rs6683156 rs6657021 rs12082157 rs10753378 rs508647 rs6672325 rs508647 rs6672325 rs4648344
rs6657021 rs4507956 rs10909825 rs4654428 rs505933 rs12566922 rs505933 rs12566922 rs6663840
rs4507956 rs4564078 rs12097125 rs12758410 rs12119213 rs7414864 rs12119213 rs7414864 rs6688969
rs4564078 rs4648426 rs11589102 rs11587314 rs4654432 rs2012852 rs4654432 rs2012852 rs9424310
rs4648426 rs12726906 rs10909830 rs11587331 rs2035010 rs17028069 rs2035010 rs17028069 rs2275831
rs12726906 rs12756705 rs35383955 rs4654525 rs6678792 rs17345621 rs6678792 rs17345621 rs2275830
rs12756705 rs4074709 rs11583257 rs10799231 rs10915533 rs12030717 rs10915533 rs12030717 rs17403773
rs4074709 rs4073324 rs11585024 rs10799236 rs17452433 rs12126301 rs17452433 rs12126301 rs6424058
rs4073324 rs7367066 rs7548668 rs12045781 rs1762814 rs12120052 rs1762814 rs12120052 rs7535133
rs7367066 rs7530189 rs7519349 rs4128222 rs1674877 rs10907219 rs1674877 rs10907219 rs1891941
rs7530189 rs10909819 rs7519458 rs6675979 rs1335364 rs2071953 rs1335364 rs2071953 rs2298225
rs10909819 rs4131373 rs10737395 rs4654604 rs6660514 rs2071956 rs6660514 rs2071956 rs1539649
rs4131373 rs11807227 rs10799181 rs4129100 rs1335363 rs2071959 rs1335363 rs2071959 rs2298224
rs11807227 rs12085743 rs4654482 rs4323679 rs706144 rs10796408 rs706144 rs10796408 rs7535887
rs12085743 rs12082157 rs10753364 rs4440829 rs780586 rs1573738 rs780586 rs1573738 rs2275822
rs12082157 rs10909825 rs10915427 rs4378174 rs780587 rs17028133 rs780587 rs17028133 rs4648347
rs10909825 rs12097125 rs11590912 rs17404600 rs2054269 rs9659669 rs2054269 rs9659669 rs6683156
rs12097125 rs11589102 rs10799202 rs10799261 rs705685 rs12123786 rs705685 rs12123786 rs6657021
rs11589102 rs10909830 rs10915433 rs12023925 rs922114 rs916374 rs922114 rs916374 rs4507956
rs10909830 rs35383955 rs9426475 rs7418256 rs6656245 rs10796400 rs6656245 rs10796400 rs4564078
rs35383955 rs34770924 rs10915469 rs4478781 rs350170 rs959873 rs350170 rs959873 rs4648426
rs34770924 rs11583257 rs6693909 rs3813810 rs350171 rs9787199 rs350171 rs9787199 rs12726906
rs11583257 rs11585024 rs4654521 rs12080516 rs16839101 rs6687987 rs16839101 rs6687987 rs12756705
rs11585024 rs7548668 rs3935162 rs12068729 rs13374152 rs10796403 rs13374152 rs10796403 rs4074709
rs7548668 rs7519349 rs12031557 rs4292923 rs676853 rs7522344 rs676853 rs7522344 rs12039666
rs7519349 rs7519458 rs10753378 rs10915318 rs582598 rs1775404 rs582598 rs1775404 rs4073324
rs7519458 rs10737395 rs4654428 rs3856168 rs583027 rs2226156 rs583027 rs2226156 rs7367066
rs10737395 rs10799181 rs12758410 rs10915360 rs350165 rs1695645 rs350165 rs1695645 rs7530189
rs10799181 rs4654482 rs11587314 rs9792946 rs4654440 rs12407564 rs4654440 rs12407564 rs10909819
rs4654482 rs10753364 rs11587331 rs7514530 rs1870509 rs950601 rs1870509 rs950601 rs4131373
rs10753364 rs10915427 rs4654525 rs4233258 rs4654552 rs10907205 rs4654552 rs10907205 rs10909820
rs10915427 rs11590912 rs10799231 rs10915373 rs1710415 rs9439587 rs1710415 rs9439587 rs11807227
rs11590912 rs10799202 rs10799236 rs10799180 rs4480324 rs9329417 rs4480324 rs9329417 rs12085743
rs10799202 rs10915433 rs12045781 rs7537141 rs1710421 rs10157819 rs1710421 rs10157819 rs12082157
rs10915433 rs9426475 rs4128222 rs3936238 rs10915550 rs9439605 rs10915550 rs9439605 rs10909825
rs9426475 rs10915469 rs6675979 rs9628650 rs6703696 rs12143743 rs6703696 rs12143743 rs12097125
rs10915469 rs6693909 rs4654604 rs12093951 rs17348734 rs12145625 rs17348734 rs12145625 rs11589102
rs6693909 rs4654521 rs4129100 rs7538658 rs16839198 rs1775401 rs16839198 rs1775401 rs10909830
rs4654521 rs3935162 rs4323679 rs10915421 rs13375764 rs4845793 rs13375764 rs4845793 rs35383955
rs3935162 rs12031557 rs4440829 rs10915423 rs12039682 rs770683 rs12039682 rs770683 rs34770924
rs12031557 rs10753378 rs4378174 rs10915424 rs685831 rs17028422 rs685831 rs17028422 rs11583257
rs10753378 rs4654428 rs17404600 rs4481820 rs12039710 rs4845808 rs12039710 rs4845808 rs11585024
rs4654428 rs12758410 rs10799261 rs6676961 rs608203 rs1855786 rs608203 rs1855786 rs7548668
rs12758410 rs11587314 rs12025543 rs4351611 rs607850 rs12119911 rs607850 rs12119911 rs7519349
rs11587314 rs11587331 rs12023925 rs10915428 rs7516166 rs10492947 rs7516166 rs10492947 rs7519458
rs11587331 rs4654525 rs7418256 rs7523426 rs10489135 rs11260666 rs10489135 rs11260666 rs10737395
rs4654525 rs10799231 rs4478781 rs12073797 rs2076883 rs6690868 rs2076883 rs6690868 rs10799181
rs10799231 rs10799236 rs3813810 rs10399650 rs705691 rs17028491 rs705691 rs17028491 rs4654482
rs10799236 rs12045781 rs12080516 rs10915430 rs780983 rs4845811 rs780983 rs4845811 rs10753364
rs12045781 rs4128222 rs12068729 rs12077262 rs241239 rs17028511 rs241239 rs17028511 rs10915427
rs4128222 rs6675979 rs12028583 rs7548756 rs10915551 rs770721 rs10915551 rs770721 rs11590912
rs6675979 rs4654604 rs4292923 rs6702575 rs241237 rs770720 rs241237 rs770720 rs10799202
rs4654604 rs4129100 rs12036953 rs10492944 rs241233 rs973978 rs241233 rs973978 rs10915433
rs4129100 rs4323679 rs10915318 rs10915434 rs241230 rs707580 rs241230 rs707580 rs10915469
rs4323679 rs4440829 rs3856168 rs10737402 rs241228 rs770701 rs241228 rs770701 rs7410846
rs4440829 rs4378174 rs10915360 rs12040805 rs241219 rs770703 rs241219 rs770703 rs6693909
rs4378174 rs17404600 rs9792946 rs4400585 rs7549444 rs770705 rs7549444 rs770705 rs4654521
rs17404600 rs10799261 rs7514530 rs10915437 rs12117466 rs770706 rs12117466 rs770706 rs10915495
rs10799261 rs12023925 rs4233258 rs10753368 rs241256 rs770707 rs241256 rs770707 rs12031557
rs12023925 rs7418256 rs10915373 rs4654487 rs241257 rs709189 rs241257 rs709189 rs4654428
rs7418256 rs4478781 rs10799180 rs4282783 rs4654556 rs709188 rs4654556 rs709188 rs12758410
rs4478781 rs3813810 rs7537141 rs12409803 rs6685798 rs2649069 rs6685798 rs2649069 rs11587314
rs3813810 rs12080516 rs3936238 rs4131507 rs241266 rs770711 rs241266 rs770711 rs11587331
rs12080516 rs12068729 rs9628650 rs6702633 rs241273 rs2649071 rs241273 rs2649071 rs10799231
rs12068729 rs4292923 rs12093951 rs4408122 rs241278 rs873982 rs241278 rs873982 rs10799236
rs4292923 rs12036953 rs7538658 rs10915445 rs7526879 rs2649086 rs7526879 rs2649086 rs12045781
rs12036953 rs10915318 rs10915421 rs4654490 rs1541318 rs2842262 rs1541318 rs2842262 rs4128222
rs10915318 rs3856168 rs10915423 rs16840831 rs1157688 rs11260682 rs1157688 rs11260682 rs6675979
rs3856168 rs10915360 rs10915424 rs4654492 rs241225 rs11260689 rs241225 rs11260689 rs4654604
rs10915360 rs9792946 rs4481820 rs7542208 rs241224 rs12060268 rs241224 rs12060268 rs4129100
rs9792946 rs7514530 rs6676961 rs9426471 rs2078573 rs12064304 rs2078573 rs12064304 rs4323679
rs7514530 rs4233258 rs4351611 rs9426494 rs536749 rs12076190 rs536749 rs12076190 rs4440829
rs4233258 rs10915373 rs10915428 rs6683453 rs164772 rs4276922 rs164772 rs4276922 rs4378174
rs10915373 rs10799180 rs7523426 rs9426473 rs164771 rs17028791 rs164771 rs17028791 rs17404600
rs10799180 rs7537141 rs12073797 rs12062122 rs6426423 rs7522874 rs6426423 rs7522874 rs10799261
rs7537141 rs3936238 rs10399650 rs41434152 rs12567277 rs7541037 rs12567277 rs7541037 rs12025543
rs3936238 rs9628650 rs10915430 rs9988443 rs618751 rs4845825 rs618751 rs4845825 rs12023925
rs9628650 rs12093951 rs12077262 rs4609397 rs11590266 rs1765719 rs11590266 rs1765719 rs7418256
rs12093951 rs7538658 rs7548756 rs4589076 rs3896439 rs506776 rs3896439 rs506776 rs4478781
rs7538658 rs10915421 rs6702575 rs7549636 rs2411887 rs472189 rs2411887 rs472189 rs3813810
rs10915421 rs10915423 rs10492944 rs12123330 rs4654574 rs1287616 rs4654574 rs1287616 rs12080516
rs10915423 rs10915424 rs10915434 rs10915459 rs1905304 rs11121648 rs1905304 rs11121648 rs12068729
rs10915424 rs4481820 rs10737402 rs6695203 rs6668002 rs868163 rs6668002 rs868163 rs12028583
rs4481820 rs6676961 rs12040805 rs4233262 rs12026258 rs1287638 rs12026258 rs1287638 rs4292923
rs6676961 rs4351611 rs4400585 rs12030172 rs12403290 rs3747992 rs12403290 rs3747992 rs12036953
rs4351611 rs10915428 rs10915437 rs4654418 rs12029434 rs3747988 rs12029434 rs3747988 rs10915318
rs10915428 rs7523426 rs10753368 rs4233264 rs6674936 rs11121915 rs6674936 rs11121915 rs3856168
rs7523426 rs12073797 rs4654487 rs35837871 rs875808 rs9729880 rs875808 rs9729880 rs10915360
rs12073797 rs10399650 rs4282783 rs11808641 rs875807 rs7519953 rs875807 rs7519953 rs9792946
rs10399650 rs10915430 rs12409803 rs6667065 rs11580863 rs11122125 rs11580863 rs11122125 rs7514530
rs10915430 rs12077262 rs4131507 rs4654510 rs7553610 rs7549324 rs7553610 rs7549324 rs4233258
rs12077262 rs7548756 rs6702633 rs10158783 rs12405615 rs2062784 rs12405615 rs2062784 rs10915373
rs7548756 rs6702575 rs4408122 rs4654511 rs10915575 rs12033563 rs10915575 rs12033563 rs10799180
rs6702575 rs10492944 rs10915445 rs4654512 rs2035454 rs12745395 rs2035454 rs12745395 rs7537141
rs10492944 rs10915434 rs4654490 rs6426402 rs12083135 rs4908458 rs12083135 rs4908458 rs3936238
rs10915434 rs10737402 rs16840831 rs12022636 rs10915578 rs10779685 rs10915578 rs10779685 rs9628650
rs10737402 rs12040805 rs4654492 rs10753372 rs10915579 rs1295101 rs10915579 rs1295101 rs12093951
rs12040805 rs4400585 rs7542208 rs10915476 rs17455108 rs7524865 rs17455108 rs7524865 rs7538658
rs4400585 rs10915437 rs9426471 rs10915478 rs12140542 rs11121065 rs12140542 rs11121065 rs10915421
rs10915437 rs10753368 rs9426494 rs6657617 rs17421247 rs3761923 rs17421247 rs3761923 rs10915423
rs10753368 rs4654487 rs6683453 rs4592237 rs11588149 rs9662088 rs11588149 rs9662088 rs10915424
rs4654487 rs4282783 rs9426473 rs4233265 rs12141394 rs12047044 rs12141394 rs12047044 rs4481820
rs4282783 rs12409803 rs12062122 rs11579829 rs12138000 rs4908752 rs12138000 rs4908752 rs6676961
rs12409803 rs4131507 rs41434152 rs12120815 rs10915584 rs17029103 rs10915584 rs17029103 rs4351611
rs4131507 rs6702633 rs9988443 rs2132177 rs10799257 rs4908757 rs10799257 rs4908757 rs10915428
rs6702633 rs4408122 rs4609397 rs16840968 rs763238 rs6679367 rs763238 rs6679367 rs7523426
rs4408122 rs10915445 rs4589076 rs7541544 rs10915587 rs3789541 rs10915587 rs3789541 rs12073797
rs10915445 rs4654490 rs7549636 rs7534558 rs12747700 rs3789529 rs12747700 rs3789529 rs10399650
rs4654490 rs16840831 rs12123330 rs12071761 rs6681520 rs1883768 rs6681520 rs1883768 rs16840755
rs16840831 rs4654492 rs10915459 rs4512614 rs3820250 rs12046716 rs3820250 rs12046716 rs10915430
rs4654492 rs7542208 rs6695203 rs10915482 rs3820253 rs6703057 rs3820253 rs6703057 rs12077262
rs7542208 rs9426471 rs4233262 rs12132422 rs242050 rs17029184 rs242050 rs17029184 rs12032575
rs9426471 rs9426494 rs12030172 rs1908490 rs3753702 rs4908529 rs3753702 rs4908529 rs7548756
rs9426494 rs6683453 rs4654418 rs966321 rs449181 rs6680884 rs449181 rs6680884 rs6702575
rs6683453 rs9426473 rs4233264 rs16841037 rs448741 rs1052598 rs448741 rs1052598 rs10492944
rs9426473 rs12062122 rs35837871 rs964715 rs4654598 rs2294711 rs4654598 rs2294711 rs10915434
rs12062122 rs41434152 rs11808641 rs1495250 rs414176 rs12071731 rs414176 rs12071731 rs16840802
rs41434152 rs9988443 rs6667065 rs2411738 rs371605 rs709209 rs371605 rs709209 rs12040805
rs9988443 rs4609397 rs4654510 rs2101576 rs409048 rs1064721 rs409048 rs1064721 rs10915437
rs4609397 rs4589076 rs10158783 rs10915493 rs364642 rs14281 rs364642 rs14281 rs10753368
rs4589076 rs7549636 rs4654511 rs10915494 rs449154 rs12070839 rs449154 rs12070839 rs4654487
rs7549636 rs12123330 rs4654512 rs10799221 rs381240 rs1802353 rs381240 rs1802353 rs4282783
rs12123330 rs10915459 rs6426402 rs6677984 rs428001 rs4908541 rs428001 rs4908541 rs12409803
rs10915459 rs6695203 rs12022636 rs4654426 rs16838479 rs12073932 rs16838479 rs12073932 rs4131507
rs6695203 rs4233262 rs10753372 rs903541 rs7537345 rs3789506 rs7537345 rs3789506 rs6702633
rs4233262 rs12030172 rs10915476 rs12059199 rs368420 rs3827720 rs368420 rs3827720 rs4408122
rs12030172 rs4654418 rs10915478 rs1390136 rs397559 rs3789500 rs397559 rs3789500 rs10915445
rs4654418 rs4233264 rs6657617 rs1495244 rs12119789 rs7516068 rs12119789 rs7516068 rs4654490
rs4233264 rs35837871 rs4592237 rs16838560 rs12066439 rs6671503 rs12066439 rs6671503 rs16840831
rs35837871 rs11808641 rs4233265 rs16838561 rs424723 rs17029370 rs424723 rs17029370 rs11808881
rs11808641 rs6667065 rs11579829 rs12562995 rs2743979 rs3789496 rs2743979 rs3789496 rs4654492
rs6667065 rs4654510 rs12120815 rs693734 rs426095 rs7543514 rs426095 rs7543514 rs7542208
rs4654510 rs10158783 rs2132177 rs1106307 rs7518471 rs12087652 rs7518471 rs12087652 rs9426471
rs10158783 rs4654511 rs16840968 rs2132176 rs16839634 rs3789491 rs16839634 rs3789491 rs9426494
rs4654511 rs4654512 rs7541544 rs17448695 rs423285 rs742504 rs423285 rs742504 rs6683453
rs4654512 rs6426402 rs7534558 rs2934983 rs396112 rs3827718 rs396112 rs3827718 rs9426473
rs6426402 rs12022636 rs12071761 rs10915508 rs3766977 rs3789465 rs3766977 rs3789465 rs12062122
rs12022636 rs10753372 rs4512614 rs16838616 rs874668 rs7515832 rs874668 rs7515832 rs41434152
rs10753372 rs10915476 rs10915482 rs11581089 rs399377 rs6683017 rs399377 rs6683017 rs9988443
rs10915476 rs10915478 rs12132422 rs351619 rs875402 rs4582826 rs875402 rs4582826 rs4609397
rs10915478 rs6657617 rs1908490 rs351617 rs2235441 rs17026985 rs2235441 rs17026985 rs4589076
rs6657617 rs4592237 rs966321 rs1495239 rs2235443 rs3791184 rs2235443 rs3791184 rs7549636
rs4592237 rs4233265 rs16841037 rs351615 rs2411894 rs12078257 rs2411894 rs12078257 rs16840873
rs4233265 rs11579829 rs964715 rs12073612 rs12408533 rs932402 rs12408533 rs932402 rs12123330
rs11579829 rs12120815 rs1495250 rs351614 rs10915601 rs34064241 rs10915601 rs34064241 rs10915459
rs12120815 rs2132177 rs2411738 rs1495237 rs4654606 rs3138159 rs4654606 rs3138159 rs12074880
rs2132177 rs16840968 rs2101576 rs716214 rs16839670 rs4243830 rs16839670 rs4243830 rs6695203
rs16840968 rs7541544 rs10915493 rs10915509 rs17345273 rs1556035 rs17345273 rs1556035 rs4233262
rs7541544 rs7534558 rs10915494 rs3912751 rs16839672 rs1010584 rs16839672 rs1010584 rs12030172
rs7534558 rs12071761 rs10799221 rs3912752 rs4654607 rs4908904 rs4654607 rs4908904 rs4654418
rs12071761 rs4512614 rs6677984 rs1874269 rs10915606 rs12046229 rs10915606 rs12046229 rs4233264
rs4512614 rs10915482 rs4654426 rs2411741 rs12752806 rs11122043 rs12752806 rs11122043 rs35837871
rs10915482 rs12132422 rs903541 rs13375925 rs12410445 rs7540913 rs12410445 rs7540913 rs11808641
rs12132422 rs1908490 rs12059199 rs351606 rs10799262 rs11809957 rs10799262 rs11809957 rs6667065
rs1908490 rs966321 rs1390136 rs351608 rs10915612 rs1064835 rs10915612 rs1064835 rs4654510
rs966321 rs16841037 rs1495244 rs351610 rs10915613 rs13513 rs10915613 rs13513 rs10158783
rs16841037 rs964715 rs16838560 rs641473 rs1120120 rs10746502 rs1120120 rs10746502 rs4654511
rs964715 rs1495250 rs16838561 rs639739 rs12117810 rs11122091 rs12117810 rs11122091 rs4654512
rs1495250 rs2411738 rs12562995 rs501284 rs1883347 rs10864625 rs1883347 rs10864625 rs6426402
rs2411738 rs2101576 rs693734 rs501334 rs7516549 rs4908923 rs7516549 rs4908923 rs12022636
rs2101576 rs10915493 rs1106307 rs625079 rs12026226 rs11587438 rs12026226 rs11587438 rs10753372
rs10915493 rs10915494 rs2132176 rs12117178 rs2181699 rs12041318 rs2181699 rs12041318 rs10915476
rs10915494 rs10799221 rs17448695 rs684965 rs2025379 rs731024 rs2025379 rs731024 rs10915478
rs10799221 rs6677984 rs2934983 rs589585 rs2025378 rs6682920 rs2025378 rs6682920 rs6657617
rs6677984 rs4654426 rs10915508 rs590925 rs4654461 rs17029628 rs4654461 rs17029628 rs4592237
rs4654426 rs903541 rs16838616 rs592386 rs12127053 rs7521134 rs12127053 rs7521134 rs4233265
rs903541 rs12059199 rs11581089 rs498795 rs12118185 rs4587589 rs12118185 rs4587589 rs11579829
rs12059199 rs1390136 rs351619 rs11587563 rs7527319 rs35070405 rs7527319 rs35070405 rs12120815
rs1390136 rs1495244 rs351617 rs488256 rs11582327 rs12028517 rs11582327 rs12028517 rs2132177
rs1495244 rs16838560 rs1495239 rs590537 rs6683849 rs11583755 rs6683849 rs11583755 rs7541544
rs16838560 rs16838561 rs351615 rs565452 rs11582936 rs10779795 rs11582936 rs10779795 rs7534558
rs16838561 rs12562995 rs12073612 rs16838750 rs6693945 rs2072948 rs6693945 rs2072948 rs12071761
rs12562995 rs693734 rs351614 rs11589129 rs6426440 rs12034227 rs6426440 rs12034227 rs10915482
rs693734 rs1106307 rs1495237 rs10799228 rs1535736 rs14057 rs1535736 rs14057 rs12132422
rs1106307 rs2132176 rs716214 rs523634 rs1535734 rs11122109 rs1535734 rs11122109 rs1908490
rs2132176 rs17448695 rs10915509 rs12139755 rs2898848 rs12079872 rs2898848 rs12079872 rs966321
rs17448695 rs2934983 rs3912751 rs585160 rs2209165 rs12727844 rs2209165 rs12727844 rs16841037
rs2934983 rs10915508 rs3912752 rs600933 rs10915644 rs11892 rs10915644 rs11892 rs964715
rs10915508 rs16838616 rs1874269 rs480106 rs10915645 rs7549198 rs10915645 rs7549198 rs1495250
rs16838616 rs11581089 rs2411741 rs598894 rs1886112 rs2235564 rs1886112 rs2235564 rs2411738
rs11581089 rs351619 rs13375925 rs527351 rs12094945 rs6577584 rs12094945 rs6577584 rs2101576
rs351619 rs351617 rs351606 rs596133 rs10489136 rs2281190 rs10489136 rs2281190 rs10915493
rs351617 rs1495239 rs351608 rs585281 rs10489137 rs6659873 rs10489137 rs6659873 rs10915494
rs1495239 rs351615 rs351610 rs1531328 rs10489138 rs2235563 rs10489138 rs2235563 rs10799221
rs351615 rs12073612 rs641473 rs349394 rs7548372 rs2294528 rs7548372 rs2294528 rs6677984
rs12073612 rs351614 rs639739 rs349393 rs4654619 rs3789572 rs4654619 rs3789572 rs4654426
rs351614 rs1495237 rs501284 rs12025694 rs6664880 rs12126058 rs6664880 rs12126058 rs903541
rs1495237 rs716214 rs501334 rs16838800 rs16839786 rs3827729 rs16839786 rs3827729 rs12059199
rs716214 rs10915509 rs625079 rs349390 rs4654465 rs399242 rs4654465 rs399242 rs1390136
rs10915509 rs3912751 rs12117178 rs16838813 rs6426446 rs11122119 rs6426446 rs11122119 rs1495244
rs3912751 rs3912752 rs684965 rs75411 rs10915656 rs277670 rs10915656 rs277670 rs16838560
rs3912752 rs1874269 rs589585 rs12404603 rs2031246 rs447558 rs2031246 rs447558 rs16838561
rs1874269 rs2411741 rs590925 rs12404619 rs1998542 rs449250 rs1998542 rs449250 rs12562995
rs2411741 rs13375925 rs592386 rs349387 rs7524606 rs2134318 rs7524606 rs2134318 rs693734
rs13375925 rs351606 rs498795 rs16838819 rs4654468 rs12724107 rs4654468 rs12724107 rs1106307
rs351606 rs351608 rs11587563 rs12026935 rs10753391 rs12065191 rs10753391 rs12065191 rs2132176
rs351608 rs351610 rs488256 rs661536 rs6678459 rs277675 rs6678459 rs277675 rs17448695
rs351610 rs641473 rs590537 rs727658 rs10753392 rs11122135 rs10753392 rs11122135 rs2934983
rs641473 rs639739 rs565452 rs2926484 rs10753394 rs277665 rs10753394 rs277665 rs10915508
rs639739 rs501284 rs16838750 rs902403 rs2209159 rs422111 rs2209159 rs422111 rs16838616
rs501284 rs501334 rs11589129 rs589870 rs11805753 rs378930 rs11805753 rs378930 rs11581089
rs501334 rs625079 rs10799228 rs1845635 rs10915670 rs406619 rs10915670 rs406619 rs351619
rs625079 rs12117178 rs523634 rs1495249 rs10157835 rs11122141 rs10157835 rs11122141 rs351617
rs12117178 rs684965 rs12139755 rs12037374 rs11585268 rs430962 rs11585268 rs430962 rs1495239
rs684965 rs589585 rs585160 rs239339 rs942245 rs391674 rs942245 rs391674 rs351615
rs589585 rs590925 rs600933 rs349413 rs4141867 rs1475635 rs4141867 rs1475635 rs12073612
rs590925 rs592386 rs480106 rs10915523 rs2411955 rs11122143 rs2411955 rs11122143 rs351614
rs592386 rs498795 rs598894 rs349417 rs2093763 rs11122144 rs2093763 rs11122144 rs1495237
rs498795 rs11587563 rs527351 rs12042555 rs6675013 rs11122146 rs6675013 rs11122146 rs716214
rs11587563 rs488256 rs596133 rs12043406 rs1886110 rs10864639 rs1886110 rs10864639 rs10915509
rs488256 rs590537 rs585281 rs6679220 rs4529681 rs1542899 rs4529681 rs1542899 rs3912751
rs590537 rs565452 rs1531328 rs12043606 rs2411956 rs12059518 rs2411956 rs12059518 rs3912752
rs565452 rs16838750 rs349394 rs1870506 rs4644459 rs12070784 rs4644459 rs12070784 rs1874269
rs16838750 rs11589129 rs349393 rs16838950 rs6666453 rs12735232 rs6666453 rs12735232 rs2411741
rs11589129 rs10799228 rs12025694 rs349400 rs11584727 rs659459 rs11584727 rs659459 rs13375925
rs10799228 rs523634 rs16838800 rs12046579 rs10799275 rs629196 rs10799275 rs629196 rs351606
rs523634 rs12139755 rs349390 rs12116790 rs12049256 rs623974 rs12049256 rs623974 rs351608
rs12139755 rs585160 rs16838813 rs12047204 rs10915683 rs12088027 rs10915683 rs12088027 rs351610
rs585160 rs600933 rs75411 rs547923 rs9426467 rs17441375 rs9426467 rs17441375 rs641473
rs600933 rs480106 rs12404603 rs10915528 rs6426367 rs811400 rs6426367 rs811400 rs639739
rs480106 rs598894 rs12404619 rs508647 rs6426368 rs12023462 rs6426368 rs12023462 rs501284
rs598894 rs527351 rs349387 rs505933 rs6669905 rs4908425 rs6669905 rs4908425 rs501334
rs527351 rs596133 rs16838819 rs659514 rs9286971 rs4908570 rs9286971 rs4908570 rs625079
rs596133 rs585281 rs12026935 rs349403 rs6692780 rs12406288 rs6692780 rs12406288 rs12046130
rs585281 rs1531328 rs661536 rs12119213 rs10799145 rs17029963 rs10799145 rs17029963 rs12117178
rs1531328 rs349394 rs727658 rs349409 rs12119864 rs6657847 rs12119864 rs6657847 rs684965
rs349394 rs349393 rs2926484 rs4654432 rs12754637 rs7546903 rs12754637 rs7546903 rs589585
rs349393 rs12025694 rs902403 rs2035010 rs3101219 rs2063313 rs3101219 rs2063313 rs590925
rs12025694 rs16838800 rs589870 rs12029910 rs7518523 rs10492951 rs7518523 rs10492951 rs592386
rs16838800 rs349390 rs1845635 rs6658372 rs7535462 rs6655933 rs7535462 rs6655933 rs498795
rs349390 rs16838813 rs1495249 rs6678792 rs10915303 rs10399866 rs10915303 rs10399866 rs488256
rs16838813 rs75411 rs12037374 rs10915533 rs12757902 rs3810982 rs12757902 rs3810982 rs590537
rs75411 rs12404603 rs239339 rs10915535 rs12739724 rs1876848 rs12739724 rs1876848 rs565452
rs12404603 rs12404619 rs349413 rs17452433 rs6657381 rs17030041 rs6657381 rs17030041 rs16838750
rs12404619 rs349387 rs10915523 rs6681282 rs1841241 rs17030044 rs1841241 rs17030044 rs10799228
rs349387 rs16838819 rs349417 rs12128076 rs1563791 rs6691442 rs1563791 rs6691442 rs523634
rs16838819 rs12026935 rs12042555 rs1556691 rs6679312 rs12132296 rs6679312 rs12132296 rs12139755
rs12026935 rs661536 rs12043406 rs1565452 rs7365286 rs6577393 rs7365286 rs6577393 rs585160
rs661536 rs727658 rs6679220 rs7546628 rs9426492 rs11586867 rs9426492 rs11586867 rs600933
rs727658 rs2926484 rs12043606 rs1762814 rs10737392 rs4908427 rs10737392 rs4908427 rs480106
rs2926484 rs902403 rs1870506 rs1674877 rs12725971 rs1892262 rs12725971 rs1892262 rs598894
rs902403 rs589870 rs16838950 rs16839003 rs1459754 rs1892261 rs1459754 rs1892261 rs527351
rs589870 rs1845635 rs349400 rs1335364 rs1380469 rs12751613 rs1380469 rs12751613 rs596133
rs1845635 rs1495249 rs12046579 rs6660514 rs10158288 rs12122806 rs10158288 rs12122806 rs585281
rs1495249 rs12037374 rs12116790 rs1335363 rs10915307 rs867389 rs10915307 rs867389 rs1531328
rs12037374 rs239339 rs12047204 rs16839008 rs12123277 rs4908574 rs12123277 rs4908574 rs349394
rs239339 rs349413 rs547923 rs12128230 rs1380470 rs2898917 rs1380470 rs2898917 rs349393
rs349413 rs10915523 rs10915528 rs706144 rs10915310 rs2412219 rs10915310 rs2412219 rs12025694
rs10915523 rs349417 rs508647 rs7531965 rs12047764 rs7519035 rs12047764 rs7519035 rs16838800
rs349417 rs12042555 rs505933 rs780586 rs9439507 rs6577395 rs9439507 rs6577395 rs349390
rs12042555 rs12043406 rs659514 rs10915541 rs1459763 rs12043429 rs1459763 rs12043429 rs16838813
rs12043406 rs6679220 rs349403 rs780587 rs10915322 rs11586158 rs10915322 rs11586158 rs75411
rs6679220 rs12043606 rs12119213 rs780594 rs1459761 rs4908575 rs1459761 rs4908575 rs12404603
rs12043606 rs1870506 rs349409 rs17453210 rs4949162 rs12134815 rs4949162 rs12134815 rs12404619
rs1870506 rs16838950 rs4654432 rs2054269 rs1459760 rs7554752 rs1459760 rs7554752 rs349387
rs16838950 rs349400 rs2035010 rs705685 rs10799157 rs884736 rs10799157 rs884736 rs16838819
rs349400 rs12046579 rs12029910 rs922114 rs10915329 rs11809206 rs10915329 rs11809206 rs7519313
rs12046579 rs12116790 rs6658372 rs11584026 rs1563792 rs12726405 rs1563792 rs12726405 rs12029905
rs12116790 rs12047204 rs6678792 rs608210 rs6603832 rs7539029 rs6603832 rs7539029 rs12026935
rs12047204 rs547923 rs10915533 rs619729 rs3128689 rs1013248 rs3128689 rs1013248 rs727658
rs547923 rs10915528 rs10915535 rs10737409 rs2199215 rs17030082 rs2199215 rs17030082 rs2926484
rs10915528 rs508647 rs17452433 rs17453664 rs12121092 rs12033659 rs12121092 rs12033659 rs902403
rs508647 rs505933 rs6681282 rs4654545 rs3101225 rs6701312 rs3101225 rs6701312 rs589870
rs505933 rs659514 rs12128076 rs7526548 rs2242157 rs6698901 rs2242157 rs6698901 rs1845636
rs659514 rs349403 rs1556691 rs10915545 rs7513590 rs6681529 rs7513590 rs6681529 rs1845635
rs349403 rs12119213 rs1565452 rs12142584 rs4949166 rs12128446 rs4949166 rs12128446 rs1495249
rs12119213 rs349409 rs7546628 rs12140626 rs4313443 rs12043302 rs4313443 rs12043302 rs6697594
rs349409 rs4654432 rs1762814 rs10047182 rs6674378 rs10128022 rs6674378 rs10128022 rs12037374
rs4654432 rs2035010 rs1674877 rs12143782 rs6671889 rs17030127 rs6671889 rs17030127 rs12035324
rs2035010 rs12029910 rs16839003 rs7541288 rs10492923 rs17030129 rs10492923 rs17030129 rs239339
rs12029910 rs6658372 rs1335364 rs6426417 rs9439505 rs4908432 rs9439505 rs4908432 rs349413
rs6658372 rs6678792 rs6660514 rs1037800 rs12122020 rs2898915 rs12122020 rs2898915 rs10915521
rs6678792 rs10915533 rs1335363 rs6656245 rs9439506 rs2275909 rs9439506 rs2275909 rs7521665
rs10915533 rs10915535 rs16839008 rs350170 rs12025231 rs7513507 rs12025231 rs7513507 rs7552146
rs10915535 rs17452433 rs12128230 rs350171 rs12121369 rs6577401 rs12121369 rs6577401 rs10915523
rs17452433 rs6681282 rs706144 rs16839101 rs6690311 rs11588097 rs6690311 rs11588097 rs349417
rs6681282 rs12128076 rs7531965 rs350186 rs6675995 rs6656639 rs6675995 rs6656639 rs12042555
rs12128076 rs1556691 rs780586 rs705689 rs12026977 rs7543531 rs12026977 rs7543531 rs12043406
rs1556691 rs1565452 rs10915541 rs780608 rs4394703 rs6665293 rs4394703 rs6665293 rs6679220
rs1565452 rs7546628 rs780587 rs780614 rs7545119 rs6690584 rs7545119 rs6690584 rs12043606
rs7546628 rs1762814 rs780594 rs350193 rs4641339 rs11809898 rs4641339 rs11809898 rs1870506
rs1762814 rs1674877 rs17453210 rs9659744 rs12038986 rs17030152 rs12038986 rs17030152 rs16838950
rs1674877 rs16839003 rs2054269 rs10915548 rs17366838 rs11120820 rs17366838 rs11120820 rs349400
rs16839003 rs1335364 rs705685 rs609506 rs12041491 rs11588846 rs12041491 rs11588846 rs12046579
rs1335364 rs6660514 rs922114 rs13374152 rs7536712 rs10864266 rs7536712 rs10864266 rs12116790
rs6660514 rs1335363 rs11584026 rs4654438 rs2722782 rs3986512 rs2722782 rs3986512 rs12047204
rs1335363 rs16839008 rs608210 rs9660574 rs7528871 rs12048981 rs7528871 rs12048981 rs547923
rs16839008 rs12128230 rs619729 rs676853 rs12136793 rs12728534 rs12136793 rs12728534 rs10915528
rs12128230 rs706144 rs10737409 rs582598 rs12140099 rs12564136 rs12140099 rs12564136 rs508647
rs706144 rs7531965 rs17453664 rs583027 rs2883104 rs6577410 rs2883104 rs6577410 rs505933
rs7531965 rs780586 rs4654545 rs660100 rs16840183 rs4378229 rs16840183 rs4378229 rs659514
rs780586 rs10915541 rs7526548 rs4654548 rs7549461 rs7552540 rs7549461 rs7552540 rs349403
rs10915541 rs780587 rs10915545 rs350165 rs16840190 rs7553100 rs16840190 rs7553100 rs12119213
rs780587 rs780594 rs12142584 rs10753381 rs938962 rs10779671 rs938962 rs10779671 rs349409
rs780594 rs17453210 rs12140626 rs10753382 rs12024316 rs4553221 rs12024316 rs4553221 rs4654432
rs17453210 rs2054269 rs10047182 rs4654440 rs4259664 rs7522545 rs4259664 rs7522545 rs12026870
rs2054269 rs705685 rs12143782 rs1870509 rs12031466 rs11584416 rs12031466 rs11584416 rs2035010
rs705685 rs922114 rs7541288 rs4654552 rs677735 rs9434824 rs677735 rs9434824 rs12029910
rs922114 rs11584026 rs6426417 rs1710415 rs4847562 rs17345754 rs4847562 rs17345754 rs6658372
rs11584026 rs608210 rs1037800 rs1762826 rs473104 rs2187901 rs473104 rs2187901 rs6678792
rs608210 rs619729 rs6656245 rs4480324 rs586165 rs1009113 rs586165 rs1009113 rs10915533
rs619729 rs10737409 rs350170 rs1710421 rs12026938 rs9434459 rs12026938 rs9434459 rs10915535
rs10737409 rs17453664 rs350171 rs10915550 rs551536 rs9434833 rs551536 rs9434833 rs17452433
rs17453664 rs4654545 rs16839101 rs670296 rs534188 rs7511741 rs534188 rs7511741 rs6681282
rs4654545 rs7526548 rs350186 rs6703696 rs6687834 rs9434834 rs6687834 rs9434834 rs12128076
rs7526548 rs10915545 rs705689 rs17348734 rs673451 rs2071918 rs673451 rs2071918 rs1556691
rs10915545 rs12142584 rs780608 rs16839198 rs7534404 rs12070592 rs7534404 rs12070592 rs1565452
rs12142584 rs12140626 rs780614 rs13375764 rs12135834 rs10779674 rs12135834 rs10779674 rs7546628
rs12140626 rs10047182 rs350193 rs12039682 rs12128282 rs7528710 rs12128282 rs7528710 rs1762814
rs10047182 rs12143782 rs9659744 rs685831 rs4465222 rs7527268 rs4465222 rs7527268 rs1674877
rs12143782 rs7541288 rs10915548 rs12039710 rs10915396 rs7532024 rs10915396 rs7532024 rs1335364
rs7541288 rs6426417 rs609506 rs608203 rs6686714 rs4908443 rs6686714 rs4908443 rs6660514
rs6426417 rs1037800 rs13374152 rs607850 rs4475768 rs10779675 rs4475768 rs10779675 rs1335363
rs1037800 rs6656245 rs4654438 rs7516166 rs16840267 rs6656160 rs16840267 rs6656160 rs12128230
rs6656245 rs350170 rs9660574 rs10489135 rs6703948 rs4460663 rs6703948 rs4460663 rs706144
rs350170 rs350171 rs676853 rs2076883 rs12091281 rs6698911 rs12091281 rs6698911 rs7531965
rs350171 rs16839101 rs582598 rs705691 rs16840287 rs12032971 rs16840287 rs12032971 rs780586
rs16839101 rs350186 rs583027 rs780983 rs16840289 rs4908600 rs16840289 rs4908600 rs10915541
rs350186 rs705689 rs660100 rs241239 rs12089315 rs12090163 rs12089315 rs12090163 rs780587
rs705689 rs780608 rs4654548 rs10915551 rs2945618 rs4908601 rs2945618 rs4908601 rs780594
rs780608 rs780614 rs350165 rs241237 rs630153 rs970973 rs630153 rs970973 rs17453210
rs780614 rs350193 rs10753381 rs241233 rs17456252 rs12751444 rs17456252 rs12751444 rs2054269
rs350193 rs9659744 rs10753382 rs241230 rs499416 rs11587739 rs499416 rs11587739 rs12564622
rs9659744 rs10915548 rs4654440 rs241228 rs12139398 rs7527889 rs12139398 rs7527889 rs705685
rs10915548 rs609506 rs1870509 rs592726 rs536995 rs13376128 rs536995 rs13376128 rs922114
rs609506 rs13374152 rs4654552 rs6691031 rs646542 rs6680365 rs646542 rs6680365 rs608210
rs13374152 rs4654438 rs1710415 rs241219 rs2945621 rs4908445 rs2945621 rs4908445 rs619729
rs4654438 rs9660574 rs1762826 rs12092980 rs493993 rs4908605 rs493993 rs4908605 rs10737409
rs9660574 rs676853 rs4480324 rs241221 rs494138 rs11578746 rs494138 rs11578746 rs17453664
rs676853 rs582598 rs1710421 rs17348860 rs495765 rs10864290 rs495765 rs10864290 rs4654545
rs582598 rs583027 rs10915550 rs7542801 rs682425 rs12043571 rs682425 rs12043571 rs7526548
rs583027 rs660100 rs670296 rs7549444 rs10799189 rs10864291 rs10799189 rs10864291 rs10915545
rs660100 rs4654548 rs6703696 rs12117466 rs11808981 rs2412147 rs11808981 rs2412147 rs12142584
rs4654548 rs350165 rs17348734 rs241250 rs11800907 rs6662782 rs11800907 rs6662782 rs12140626
rs350165 rs10753381 rs16839198 rs241256 rs598031 rs11120896 rs598031 rs11120896 rs10047182
rs10753381 rs10753382 rs13375764 rs241257 rs584938 rs12128469 rs584938 rs12128469 rs12143782
rs10753382 rs4654440 rs12039682 rs4654556 rs583170 rs12134803 rs583170 rs12134803 rs7541288
rs4654440 rs1870509 rs685831 rs241261 rs12732868 rs2301462 rs12732868 rs2301462 rs6426417
rs1870509 rs4654552 rs12039710 rs10799244 rs12747870 rs10864295 rs12747870 rs10864295 rs1037800
rs4654552 rs1710415 rs608203 rs6685798 rs4847576 rs6674628 rs4847576 rs6674628 rs6656245
rs1710415 rs1762826 rs607850 rs916408 rs613882 rs705680 rs613882 rs705680 rs350170
rs1762826 rs4480324 rs7516166 rs241264 rs615185 rs845245 rs615185 rs845245 rs350171
rs4480324 rs1710421 rs10489135 rs241266 rs490606 rs845242 rs490606 rs845242 rs16839101
rs1710421 rs10915550 rs2076883 rs10915560 rs17457350 rs845238 rs17457350 rs845238 rs350186
rs10915550 rs670296 rs705691 rs12120353 rs17423513 rs4908624 rs17423513 rs4908624 rs705689
rs670296 rs6703696 rs780983 rs16839306 rs10492935 rs11120919 rs10492935 rs11120919 rs780608
rs6703696 rs17348734 rs241239 rs977271 rs17423547 rs1193220 rs17423547 rs1193220 rs780614
rs17348734 rs16839198 rs10915551 rs12028120 rs12141954 rs9988557 rs12141954 rs9988557 rs350193
rs16839198 rs13375764 rs241237 rs241273 rs604664 rs1193223 rs604664 rs1193223 rs9659744
rs13375764 rs12039682 rs241233 rs241275 rs10915403 rs1193240 rs10915403 rs1193240 rs10915548
rs12039682 rs685831 rs241230 rs241277 rs557477 rs1193234 rs557477 rs1193234 rs609506
rs685831 rs12039710 rs241228 rs241278 rs9439563 rs1149331 rs9439563 rs1149331 rs13374152
rs12039710 rs608203 rs592726 rs7526879 rs5026665 rs1149332 rs5026665 rs1149332 rs4654438
rs608203 rs607850 rs6691031 rs171317 rs7364349 rs1011126 rs7364349 rs1011126 rs9660574
rs607850 rs7516166 rs241219 rs1541318 rs7512133 rs12039004 rs7512133 rs12039004 rs676853
rs7516166 rs10489135 rs12092980 rs1157688 rs6681674 rs1193185 rs6681674 rs1193185 rs582598
rs10489135 rs2076883 rs241221 rs241225 rs34603599 rs6678279 rs34603599 rs6678279 rs583027
rs2076883 rs705691 rs17348860 rs241224 rs11801490 rs17030993 rs11801490 rs17030993 rs11802495
rs705691 rs780983 rs7542801 rs2078573 rs6603835 rs10864304 rs6603835 rs10864304 rs660100
rs780983 rs241239 rs7549444 rs619364 rs11260646 rs7529399 rs11260646 rs7529399 rs4654548
rs241239 rs10915551 rs12117466 rs536749 rs6688540 rs1193171 rs6688540 rs1193171 rs350165
rs10915551 rs241237 rs241250 rs1849943 rs3924260 rs6693468 rs3924260 rs6693468 rs10753381
rs241237 rs241233 rs241256 rs12079284 rs6603839 rs6670316 rs6603839 rs6670316 rs10753382
rs241233 rs241230 rs241257 rs17349020 rs12065301 rs1750817 rs12065301 rs1750817 rs4654440
rs241230 rs241228 rs4654556 rs164772 rs7513309 rs1618346 rs7513309 rs1618346 rs11802243
rs241228 rs592726 rs241261 rs7518655 rs12568815 rs4908646 rs12568815 rs4908646 rs1870509
rs592726 rs6691031 rs10799244 rs7518781 rs7536506 rs2478267 rs7536506 rs2478267 rs4654552
rs6691031 rs241219 rs6685798 rs164771 rs9786944 rs6577449 rs9786944 rs6577449 rs1710415
rs241219 rs12092980 rs916408 rs6426423 rs11260698 rs11120972 rs11260698 rs11120972 rs1762826
rs12092980 rs241221 rs241264 rs129794 rs9662668 rs17027053 rs9662668 rs17027053 rs4480324
rs241221 rs17348860 rs241266 rs12567277 rs2071958 rs12126201 rs2071958 rs12126201 rs1710421
rs17348860 rs7542801 rs10915560 rs589176 rs9661310 rs4908665 rs9661310 rs4908665 rs10915550
rs7542801 rs7549444 rs12120353 rs618751 rs12027231 rs17376559 rs12027231 rs17376559 rs670296
rs7549444 rs12117466 rs16839306 rs164781 rs2213780 rs870283 rs2213780 rs870283 rs6703696
rs12117466 rs241250 rs977271 rs11590266 rs10796398 rs1891215 rs10796398 rs1891215 rs17348734
rs241250 rs241256 rs12028120 rs3896439 rs9729649 rs6661392 rs9729649 rs6661392 rs16839198
rs241256 rs241257 rs241273 rs2411887 rs1967969 rs3124796 rs1967969 rs3124796 rs13375764
rs241257 rs4654556 rs241275 rs4654574 rs10737109 rs2995032 rs10737109 rs2995032 rs12039682
rs4654556 rs241261 rs241277 rs1905304 rs2153900 rs12756299 rs2153900 rs12756299 rs12039710
rs241261 rs10799244 rs241278 rs6668002 rs9439610 rs2995034 rs9439610 rs2995034 rs608203
rs10799244 rs6685798 rs7526879 rs12026258 rs1342691 rs4908686 rs1342691 rs4908686 rs607850
rs6685798 rs916408 rs171317 rs12403290 rs1578717 rs4908691 rs1578717 rs4908691 rs7516166
rs916408 rs241264 rs1541318 rs12029434 rs7515958 rs2032563 rs7515958 rs2032563 rs10489135
rs241264 rs241266 rs1157688 rs6674936 rs2211417 rs2071986 rs2211417 rs2071986 rs2076883
rs241266 rs10915560 rs241225 rs875808 rs1418632 rs2066293 rs1418632 rs2066293 rs705691
rs10915560 rs12120353 rs241224 rs875807 rs9439614 rs9919223 rs9439614 rs9919223 rs780983
rs12120353 rs16839306 rs2078573 rs11580863 rs4845835 rs707455 rs4845835 rs707455 rs10915551
rs16839306 rs977271 rs619364 rs4654576 rs1775421 rs697672 rs1775421 rs697672 rs241237
rs977271 rs12028120 rs536749 rs7553610 rs1775420 rs2153733 rs1775420 rs2153733 rs241233
rs12028120 rs241273 rs1849943 rs6426430 rs1818038 rs707458 rs1818038 rs707458 rs241230
rs241273 rs241275 rs12079284 rs7527078 rs4845803 rs11576572 rs4845803 rs11576572 rs11809295
rs241275 rs241277 rs17349020 rs12405615 rs4845804 rs697673 rs4845804 rs697673 rs592726
rs241277 rs241278 rs164772 rs12744374 rs10907200 rs707460 rs10907200 rs707460 rs6691031
rs241278 rs7526879 rs7518655 rs12122754 rs12036552 rs697677 rs12036552 rs697677 rs241219
rs7526879 rs171317 rs7518781 rs10915575 rs1775416 rs697680 rs1775416 rs697680 rs12092980
rs171317 rs1541318 rs164771 rs2035453 rs7538946 rs836755 rs7538946 rs836755 rs241221
rs1541318 rs1157688 rs6426423 rs7533451 rs4845807 rs228727 rs4845807 rs228727 rs7542801
rs1157688 rs241225 rs129794 rs12125737 rs1775414 rs11121023 rs1775414 rs11121023 rs7549444
rs241225 rs241224 rs12567277 rs4654454 rs12139270 rs707462 rs12139270 rs707462 rs12117466
rs241224 rs2078573 rs589176 rs10915577 rs11811237 rs707463 rs11811237 rs707463 rs241250
rs2078573 rs619364 rs618751 rs2035454 rs770685 rs697686 rs770685 rs697686 rs241256
rs619364 rs536749 rs164781 rs12083135 rs707583 rs875994 rs707583 rs875994 rs241257
rs536749 rs1849943 rs11590266 rs10915578 rs707582 rs696306 rs707582 rs696306 rs4654556
rs1849943 rs12079284 rs3896439 rs10915579 rs945323 rs17031578 rs945323 rs17031578 rs241261
rs12079284 rs17349020 rs2411887 rs17455108 rs945322 rs228642 rs945322 rs228642 rs10799244
rs17349020 rs164772 rs4654574 rs12140542 rs945321 rs228666 rs945321 rs228666 rs6685798
rs164772 rs7518655 rs1905304 rs17421247 rs770679 rs228669 rs770679 rs228669 rs916408
rs7518655 rs7518781 rs6668002 rs11588149 rs12029598 rs10864316 rs12029598 rs10864316 rs241264
rs7518781 rs164771 rs12026258 rs12141394 rs6670965 rs228688 rs6670965 rs228688 rs241266
rs164771 rs6426423 rs12403290 rs10799255 rs12078062 rs228690 rs12078062 rs228690 rs10915560
rs6426423 rs129794 rs12029434 rs11587129 rs971816 rs10462020 rs971816 rs10462020 rs12120353
rs129794 rs12567277 rs6674936 rs12138000 rs971814 rs10127838 rs971814 rs10127838 rs16839306
rs12567277 rs589176 rs875808 rs1564666 rs709184 rs228694 rs709184 rs228694 rs12028120
rs589176 rs618751 rs875807 rs12409187 rs707590 rs697690 rs707590 rs697690 rs241273
rs618751 rs164781 rs11580863 rs12411035 rs1775408 rs17031614 rs1775408 rs17031614 rs241275
rs164781 rs11590266 rs4654576 rs10915584 rs11260671 rs17374439 rs11260671 rs17374439 rs241277
rs11590266 rs3896439 rs7553610 rs16839450 rs1763319 rs10462021 rs1763319 rs10462021 rs241278
rs3896439 rs2411887 rs6426430 rs2071989 rs1763321 rs10864317 rs1763321 rs10864317 rs7526879
rs2411887 rs4654574 rs7527078 rs16839451 rs1695629 rs228651 rs1695629 rs228651 rs171317
rs4654574 rs1905304 rs12405615 rs2071990 rs1763322 rs228648 rs1763322 rs228648 rs1157688
rs1905304 rs6668002 rs12744374 rs2071995 rs1695628 rs228636 rs1695628 rs228636 rs241225
rs6668002 rs12026258 rs12122754 rs10799257 rs707593 rs228637 rs707593 rs228637 rs241224
rs12026258 rs12403290 rs10915575 rs763238 rs811284 rs2859389 rs811284 rs2859389 rs619364
rs12403290 rs12029434 rs2035453 rs10915587 rs770702 rs531485 rs770702 rs531485 rs536749
rs12029434 rs6674936 rs7533451 rs12747700 rs10492949 rs515830 rs10492949 rs515830 rs12079284
rs6674936 rs875808 rs12125737 rs1076944 rs1278832 rs228725 rs1278832 rs228725 rs164772
rs875808 rs875807 rs4654454 rs6681520 rs7521197 rs228721 rs7521197 rs228721 rs164771
rs875807 rs11580863 rs10915577 rs3820250 rs770713 rs228719 rs770713 rs228719 rs6426423
rs11580863 rs4654576 rs2035454 rs3820252 rs770693 rs228716 rs770693 rs228716 rs129794
rs4654576 rs7553610 rs12083135 rs3820253 rs1414379 rs227147 rs1414379 rs227147 rs12567277
rs7553610 rs6426430 rs10915578 rs242044 rs1414380 rs170551 rs1414380 rs170551 rs589176
rs6426430 rs7527078 rs10915579 rs242050 rs904534 rs679563 rs904534 rs679563 rs618751
rs7527078 rs12405615 rs17455108 rs3753702 rs904532 rs161826 rs904532 rs161826 rs164781
rs12405615 rs12744374 rs12140542 rs449181 rs2649092 rs161827 rs2649092 rs161827 rs11590266
rs12744374 rs12122754 rs17421247 rs448741 rs2244632 rs161822 rs2244632 rs161822 rs3896439
rs12122754 rs10915575 rs11588149 rs4654598 rs2842258 rs226484 rs2842258 rs226484 rs2411887
rs10915575 rs2035453 rs12141394 rs414176 rs2842257 rs863171 rs2842257 rs863171 rs4654574
rs2035453 rs7533451 rs10799255 rs371605 rs2842256 rs2493214 rs2842256 rs2493214 rs1905304
rs7533451 rs12125737 rs11587129 rs409048 rs2133496 rs161810 rs2133496 rs161810 rs6668002
rs12125737 rs4654454 rs12138000 rs9787371 rs2842244 rs519546 rs2842244 rs519546 rs12026258
rs4654454 rs10915577 rs1564666 rs7532708 rs4433399 rs2493215 rs4433399 rs2493215 rs12403290
rs10915577 rs2035454 rs12409187 rs368808 rs17429690 rs4908488 rs17429690 rs4908488 rs12029434
rs2035454 rs12083135 rs12411035 rs2802721 rs11260693 rs161802 rs11260693 rs161802 rs6674936
rs12083135 rs10915578 rs10915584 rs2802720 rs7413085 rs397349 rs7413085 rs397349 rs875808
rs10915578 rs10915579 rs16839450 rs364642 rs4845818 rs28624 rs4845818 rs28624 rs875807
rs10915579 rs17455108 rs2071989 rs449154 rs7537497 rs4908727 rs7537497 rs4908727 rs11580863
rs17455108 rs12140542 rs16839451 rs381240 rs6701947 rs7545677 rs6701947 rs7545677 rs4654576
rs12140542 rs17421247 rs2071990 rs380239 rs9308476 rs7524424 rs9308476 rs7524424 rs7553610
rs17421247 rs11588149 rs2071992 rs428001 rs11121039 rs4908736 rs11121039 rs4908736 rs6426430
rs11588149 rs12141394 rs2071995 rs12022212 rs525289 rs9434617 rs525289 rs9434617 rs7527078
rs12141394 rs10799255 rs10799257 rs11591221 rs1698980 rs6577474 rs1698980 rs6577474 rs12405615
rs10799255 rs11587129 rs763238 rs16838479 rs1624858 rs1455702 rs1624858 rs1455702 rs12744374
rs11587129 rs12138000 rs10915587 rs7537345 rs522049 rs1455701 rs522049 rs1455701 rs12122754
rs12138000 rs1564666 rs12747700 rs368420 rs11121600 rs12048097 rs11121600 rs12048097 rs10915575
rs1564666 rs12409187 rs1076944 rs397559 rs1287634 rs11121117 rs1287634 rs11121117 rs2035453
rs12409187 rs12411035 rs6681520 rs443850 rs489933 rs7524007 rs489933 rs7524007 rs7533451
rs12411035 rs10915584 rs3820250 rs12119789 rs12122894 rs10864334 rs12122894 rs10864334 rs12125737
rs10915584 rs16839450 rs3820252 rs12066439 rs555164 rs7554600 rs555164 rs7554600 rs4654454
rs16839450 rs2071989 rs3820253 rs424723 rs12122135 rs10779696 rs12122135 rs10779696 rs10915577
rs2071989 rs16839451 rs242044 rs2743979 rs12405167 rs11587140 rs12405167 rs11587140 rs10915578
rs16839451 rs2071990 rs242050 rs426095 rs472651 rs7548511 rs472651 rs7548511 rs10915579
rs2071990 rs2071992 rs3753702 rs7518471 rs868162 rs11121129 rs868162 rs11121129 rs10799255
rs2071992 rs2071995 rs449181 rs16839634 rs1622955 rs6701941 rs1622955 rs6701941 rs11587129
rs2071995 rs10799257 rs448741 rs423285 rs3747990 rs425371 rs3747990 rs425371 rs1564666
rs10799257 rs763238 rs4654598 rs396112 rs4908559 rs390468 rs4908559 rs390468 rs12409187
rs763238 rs10915587 rs414176 rs3766977 rs12735231 rs428046 rs12735231 rs428046 rs12411035
rs10915587 rs12747700 rs371605 rs874668 rs2282281 rs10864340 rs2282281 rs10864340 rs10915584
rs12747700 rs1076944 rs409048 rs399377 rs11122097 rs7513908 rs11122097 rs7513908 rs16839450
rs1076944 rs6681520 rs9787371 rs874613 rs11122098 rs389709 rs11122098 rs389709 rs2071989
rs6681520 rs3820250 rs7532708 rs414909 rs12139627 rs10864346 rs12139627 rs10864346 rs16839451
rs3820250 rs3820252 rs368808 rs9426506 rs12728066 rs1107284 rs12728066 rs1107284 rs2071990
rs3820252 rs3820253 rs2802721 rs9426484 rs11586334 rs966134 rs11586334 rs966134 rs2071992
rs3820253 rs242044 rs2802720 rs6426434 rs2134551 rs8627 rs2134551 rs8627 rs2071995
rs242044 rs242050 rs364642 rs11805709 rs12120967 rs894875 rs12120967 rs894875 rs10799257
rs242050 rs3753702 rs449154 rs875402 rs3747987 rs6678140 rs3747987 rs6678140 rs10915587
rs3753702 rs449181 rs381240 rs2235441 rs9628989 rs2708633 rs9628989 rs2708633 rs12747700
rs449181 rs448741 rs380239 rs2235443 rs9628990 rs3765971 rs9628990 rs3765971 rs1076944
rs448741 rs4654598 rs428001 rs2411894 rs12123214 rs2587513 rs12123214 rs2587513 rs6681520
rs4654598 rs414176 rs12022212 rs12408533 rs6694744 rs301795 rs6694744 rs301795 rs3753696
rs414176 rs371605 rs11591221 rs10915601 rs11587302 rs301789 rs11587302 rs301789 rs3820250
rs371605 rs409048 rs16838479 rs4654606 rs7535806 rs1763839 rs7535806 rs1763839 rs3820252
rs409048 rs7532708 rs7537345 rs16839670 rs1011994 rs301798 rs1011994 rs301798 rs3820253
rs9787371 rs368808 rs368420 rs17345273 rs11590436 rs302719 rs11590436 rs302719 rs242044
rs7532708 rs2802721 rs397559 rs16839672 rs11120805 rs301800 rs11120805 rs301800 rs242050
rs368808 rs2802720 rs443850 rs4654607 rs12121044 rs172531 rs12121044 rs172531 rs3753702
rs2802721 rs364642 rs12119789 rs10915606 rs11576617 rs301801 rs11576617 rs301801 rs449181
rs2802720 rs449154 rs12066439 rs12752806 rs551207 rs11121182 rs551207 rs11121182 rs448741
rs364642 rs381240 rs424723 rs12410445 rs6702707 rs751790 rs6702707 rs751790 rs4654598
rs449154 rs380239 rs2743979 rs10799262 rs6659420 rs12568293 rs6659420 rs12568293 rs414176
rs381240 rs428001 rs426095 rs10915612 rs7555293 rs4908501 rs7555293 rs4908501 rs371605
rs380239 rs12022212 rs7518471 rs10915613 rs2011197 rs7545384 rs2011197 rs7545384 rs409048
rs428001 rs11591221 rs16839634 rs1120120 rs875574 rs6656249 rs875574 rs6656249 rs9787371
rs12022212 rs16838479 rs423285 rs12117810 rs2047811 rs10492966 rs2047811 rs10492966 rs7532708
rs11591221 rs7537345 rs396112 rs1883347 rs11588889 rs12122851 rs11588889 rs12122851 rs368808
rs16838479 rs368420 rs3766977 rs7516549 rs4068399 rs12029303 rs4068399 rs12029303 rs2802721
rs7537345 rs397559 rs874668 rs10915621 rs2312049 rs11121203 rs2312049 rs11121203 rs2802720
rs368420 rs443850 rs399377 rs12026226 rs806104 rs6675857 rs806104 rs6675857 rs364642
rs397559 rs12119789 rs874613 rs2181699 rs11120961 rs7523186 rs11120961 rs7523186 rs449154
rs443850 rs12066439 rs414909 rs10799265 rs812051 rs4908769 rs812051 rs4908769 rs381240
rs12119789 rs424723 rs9426506 rs2025379 rs709207 rs12029088 rs709207 rs12029088 rs380239
rs12066439 rs2743979 rs9426484 rs2025378 rs546526 rs11121213 rs546526 rs11121213 rs428001
rs424723 rs426095 rs6426434 rs4654461 rs1295107 rs12122666 rs1295107 rs12122666 rs12022212
rs2743979 rs7518471 rs11805709 rs12127053 rs10399600 rs12025126 rs10399600 rs12025126 rs11591221
rs426095 rs16839634 rs875402 rs12118185 rs10864321 rs10864363 rs10864321 rs10864363 rs16838479
rs7518471 rs423285 rs2235441 rs7527319 rs1295087 rs7553298 rs1295087 rs7553298 rs368420
rs16839634 rs396112 rs2235443 rs10915626 rs4908494 rs953043 rs4908494 rs953043 rs397559
rs423285 rs3766977 rs2411894 rs11582327 rs4908728 rs953535 rs4908728 rs953535 rs443850
rs396112 rs874668 rs12408533 rs6683849 rs3789563 rs12567592 rs3789563 rs12567592 rs12119789
rs3766977 rs399377 rs10915601 rs11582936 rs756096 rs4908777 rs756096 rs4908777 rs424723
rs874668 rs874613 rs4654606 rs6693945 rs6685332 rs17383360 rs6685332 rs17383360 rs2743979
rs399377 rs414909 rs16839670 rs6426440 rs3789553 rs10492963 rs3789553 rs10492963 rs426095
rs874613 rs9426506 rs17345273 rs1535736 rs3789530 rs2131679 rs3789530 rs2131679 rs7518471
rs414909 rs9426484 rs16839672 rs1535734 rs1883769 rs11121225 rs1883769 rs11121225 rs423285
rs9426506 rs6426434 rs4654607 rs2898848 rs3827728 rs1353130 rs3827728 rs1353130 rs396112
rs9426484 rs11805709 rs10915606 rs2209165 rs3810993 rs12119207 rs3810993 rs12119207 rs3766977
rs6426434 rs875402 rs12752806 rs10915644 rs3810991 rs11121229 rs3810991 rs11121229 rs874668
rs11805709 rs2235441 rs12410445 rs10915645 rs3810990 rs11121230 rs3810990 rs11121230 rs399377
rs875402 rs2235443 rs10799262 rs12567053 rs12037962 rs12123076 rs12037962 rs12123076 rs874613
rs2235441 rs2411894 rs10915612 rs1886112 rs2281303 rs7513880 rs2281303 rs7513880 rs414909
rs2235443 rs12408533 rs10915613 rs12094945 rs2785580 rs11586056 rs2785580 rs11586056 rs9426506
rs2411894 rs10915601 rs1120120 rs10489136 rs1883767 rs6698830 rs1883767 rs6698830 rs9426484
rs12408533 rs4654606 rs12117810 rs10489137 rs2785581 rs7524437 rs2785581 rs7524437 rs6426434
rs10915601 rs16839670 rs1883347 rs10489138 rs2843493 rs12137865 rs2843493 rs12137865 rs11805709
rs4654606 rs17345273 rs7516549 rs7548372 rs2273041 rs7520572 rs2273041 rs7520572 rs875402
rs16839670 rs16839672 rs10915621 rs6658585 rs1883764 rs7546225 rs1883764 rs7546225 rs2235441
rs17345273 rs4654607 rs12026226 rs4654464 rs4908863 rs11121237 rs4908863 rs11121237 rs2235443
rs16839672 rs10915606 rs2181699 rs1544062 rs2247392 rs12410886 rs2247392 rs12410886 rs2411894
rs4654607 rs12752806 rs10799265 rs4654619 rs3789524 rs12410893 rs3789524 rs12410893 rs12408533
rs10915606 rs12410445 rs2025379 rs6664880 rs3827723 rs6695310 rs3827723 rs6695310 rs10915601
rs12752806 rs10799262 rs2025378 rs16839786 rs4908865 rs11582339 rs4908865 rs11582339 rs4654606
rs12410445 rs10915612 rs4654461 rs4654465 rs3789504 rs12565639 rs3789504 rs12565639 rs16839670
rs10799262 rs10915613 rs12127053 rs6426446 rs12404358 rs12124851 rs12404358 rs12124851 rs17345273
rs10915612 rs1120120 rs12118185 rs4654620 rs6692407 rs11121242 rs6692407 rs11121242 rs16839672
rs10915613 rs12117810 rs7527319 rs12026056 rs7554077 rs12135416 rs7554077 rs12135416 rs4654607
rs1120120 rs1883347 rs10915626 rs10915656 rs3789498 rs2038903 rs3789498 rs2038903 rs10915606
rs12117810 rs7516549 rs11582327 rs2031246 rs17029372 rs914994 rs17029372 rs914994 rs12752806
rs1883347 rs10915621 rs6683849 rs1998542 rs7528683 rs10864368 rs7528683 rs10864368 rs12410445
rs7516549 rs12026226 rs11582936 rs7524606 rs7547093 rs2071414 rs7547093 rs2071414 rs10799262
rs10915621 rs2181699 rs6693945 rs1980722 rs4908877 rs2765507 rs4908877 rs2765507 rs10915612
rs12026226 rs10799265 rs6426440 rs17345545 rs6696861 rs2781066 rs6696861 rs2781066 rs10915613
rs2181699 rs2025379 rs1535736 rs4654468 rs7555762 rs2781064 rs7555762 rs2781064 rs1120120
rs10799265 rs2025378 rs1535734 rs10753391 rs3789490 rs2274971 rs3789490 rs2274971 rs12117810
rs2025379 rs4654461 rs2898848 rs6678459 rs3789489 rs11811795 rs3789489 rs11811795 rs1883347
rs2025378 rs12127053 rs2209165 rs10753392 rs6577570 rs1325920 rs6577570 rs1325920 rs7516549
rs4654461 rs12118185 rs10915644 rs10753394 rs4908880 rs12032347 rs4908880 rs12032347 rs10915621
rs12127053 rs7527319 rs10915645 rs2209159 rs7545051 rs7539600 rs7545051 rs7539600 rs12026226
rs12118185 rs10915626 rs12567053 rs12034557 rs3789486 rs12034719 rs3789486 rs12034719 rs2181699
rs7527319 rs11582327 rs1886112 rs41524347 rs3789484 rs7526401 rs3789484 rs7526401 rs10799265
rs10915626 rs6683849 rs12094945 rs11805753 rs742506 rs7534552 rs742506 rs7534552 rs2025379
rs11582327 rs11582936 rs10489136 rs10915670 rs3789482 rs6665631 rs3789482 rs6665631 rs2025378
rs6683849 rs6693945 rs10489137 rs10157835 rs6680950 rs6667091 rs6680950 rs6667091 rs4654461
rs11582936 rs6426440 rs10489138 rs12035499 rs4908881 rs4908796 rs4908881 rs4908796 rs12127053
rs6693945 rs1535736 rs7548372 rs11585268 rs11121694 rs11805233 rs11121694 rs11805233 rs12118185
rs6426440 rs1535734 rs6658585 rs942245 rs742505 rs6577539 rs742505 rs6577539 rs7527319
rs1535736 rs2898848 rs4654464 rs2898850 rs11121699 rs2781079 rs11121699 rs2781079 rs10915626
rs1535734 rs2209165 rs1544062 rs10915671 rs9662106 rs4609454 rs9662106 rs4609454 rs11582327
rs2898848 rs10915644 rs4654619 rs12043326 rs3789466 rs9434652 rs3789466 rs9434652 rs6683849
rs2209165 rs10915645 rs6664880 rs4141867 rs4908547 rs7417097 rs4908547 rs7417097 rs11582936
rs10915644 rs12567053 rs16839786 rs6702564 rs6660500 rs4418632 rs6660500 rs4418632 rs6693945
rs10915645 rs1886112 rs4654465 rs1535733 rs3789463 rs9435064 rs3789463 rs9435064 rs7549868
rs12567053 rs12094945 rs6426446 rs6666792 rs6663299 rs6688840 rs6663299 rs6688840 rs7552804
rs1886112 rs10489136 rs4654620 rs2093765 rs7524775 rs12091891 rs7524775 rs12091891 rs6426440
rs12094945 rs10489137 rs12026056 rs2411955 rs7529205 rs1475734 rs7529205 rs1475734 rs1535736
rs10489136 rs10489138 rs10915656 rs2093763 rs11364 rs6692694 rs11364 rs6692694 rs1535734
rs10489137 rs7548372 rs2031246 rs6675013 rs4908891 rs17032875 rs4908891 rs17032875 rs2898848
rs10489138 rs6658585 rs1998542 rs10915675 rs2103673 rs7545200 rs2103673 rs7545200 rs2209165
rs7548372 rs4654464 rs7524606 rs1886110 rs3138156 rs3765965 rs3138156 rs3765965 rs10915644
rs6658585 rs1544062 rs1980722 rs4529681 rs11800462 rs12748400 rs11800462 rs12748400 rs10915645
rs4654464 rs4654619 rs17345545 rs2411956 rs730600 rs2274334 rs730600 rs2274334 rs12567053
rs1544062 rs6664880 rs4654468 rs4644459 rs3007421 rs3737665 rs3007421 rs3737665 rs1886112
rs4654619 rs16839786 rs10753391 rs6666453 rs2986753 rs12127547 rs2986753 rs12127547 rs12094945
rs6664880 rs4654465 rs6678459 rs11584727 rs1002966 rs6697763 rs1002966 rs6697763 rs10489136
rs16839786 rs6426446 rs10753392 rs10799275 rs2986742 rs6577546 rs2986742 rs6577546 rs10489137
rs4654465 rs4654620 rs10753394 rs2898853 rs11806429 rs17033008 rs11806429 rs17033008 rs10489138
rs6426446 rs12026056 rs2209159 rs12409253 rs9434795 rs11810507 rs9434795 rs11810507 rs7548372
rs4654620 rs10915656 rs12034557 rs12049256 rs4908554 rs7537425 rs4908554 rs7537425 rs6658585
rs12026056 rs2031246 rs41524347 rs10915683 rs3935435 rs11121296 rs3935435 rs11121296 rs4654464
rs10915656 rs1998542 rs11805753 rs4654470 rs4908563 rs12063980 rs4908563 rs12063980 rs1544062
rs2031246 rs7524606 rs10915670 rs12045266 rs12080675 rs9803660 rs12080675 rs9803660 rs4654619
rs1998542 rs1980722 rs10157835 rs12040043 rs11122096 rs769902 rs11122096 rs769902 rs6664880
rs7524606 rs17345545 rs12035499 rs9426467 rs201171 rs6685329 rs201171 rs6685329 rs16839786
rs1980722 rs4654468 rs11585268 rs9426468 rs1556036 rs10864381 rs1556036 rs10864381 rs4654465
rs17345545 rs10753391 rs942245 rs7555212 rs6678681 rs10864382 rs6678681 rs10864382 rs6426446
rs4654468 rs6678459 rs2898850 rs6426367 rs481771 rs5840 rs481771 rs5840 rs4654620
rs10753391 rs10753392 rs10915671 rs6426368 rs200436 rs4908526 rs200436 rs4908526 rs12026056
rs6678459 rs10753394 rs12043326 rs6669905 rs3747994 rs7521322 rs3747994 rs7521322 rs10915656
rs10753392 rs2209159 rs4141867 rs9286971 rs12127219 rs17842190 rs12127219 rs17842190 rs2031246
rs10753394 rs12034557 rs6702564 rs7534281 rs742394 rs12402657 rs742394 rs12402657 rs1998542
rs2209159 rs41524347 rs1535733 rs10915296 rs1043681 rs2666433 rs1043681 rs2666433 rs7524606
rs12034557 rs11805753 rs6666792 rs10915297 rs10523 rs809972 rs10523 rs809972 rs1980722
rs41524347 rs10915670 rs2093765 rs6664358 rs6577583 rs6577559 rs6577583 rs6577559 rs17345545
rs11805753 rs10157835 rs2411955 rs12411011 rs200448 rs797263 rs200448 rs797263 rs4654468
rs10915670 rs12035499 rs2093763 rs7522655 rs200447 rs797264 rs200447 rs797264 rs10753391
rs10157835 rs11585268 rs6675013 rs10915298 rs200458 rs797265 rs200458 rs797265 rs6678459
rs12035499 rs942245 rs10915675 rs12410485 rs200457 rs2032539 rs200457 rs2032539 rs10753392
rs11585268 rs2898850 rs1886110 rs6692780 rs200456 rs9435136 rs200456 rs9435136 rs10753394
rs942245 rs10915671 rs4529681 rs12029491 rs200440 rs6577561 rs200440 rs6577561 rs2209159
rs2898850 rs12043326 rs2411956 rs12404173 rs11122115 rs1009941 rs11122115 rs1009941 rs12034557
rs10915671 rs4141867 rs4644459 rs12126932 rs200449 rs10489436 rs200449 rs10489436 rs41524347
rs12043326 rs6702564 rs6666453 rs10799145 rs201151 rs12072683 rs201151 rs12072683 rs11805753
rs4141867 rs1535733 rs11584727 rs12119864 rs201166 rs916380 rs201166 rs916380 rs10915670
rs6702564 rs6666792 rs10799275 rs12754637 rs156985 rs9442514 rs156985 rs9442514 rs10157835
rs1535733 rs2093765 rs2898853 rs6702660 rs200444 rs621846 rs200444 rs621846 rs12035499
rs6666792 rs2411955 rs12409253 rs3101219 rs156989 rs9442562 rs156989 rs9442562 rs11585268
rs2093765 rs2093763 rs12049256 rs7518523 rs156987 rs9726646 rs156987 rs9726646 rs942245
rs2411955 rs6675013 rs10915683 rs7535462 rs156984 rs926249 rs156984 rs926249 rs2898850
rs2093763 rs10915675 rs4654470 rs10915303 rs429383 rs17377597 rs429383 rs17377597 rs10915671
rs6675013 rs1886110 rs12045266 rs6665175 rs278017 rs17377604 rs278017 rs17377604 rs12043326
rs10915675 rs4529681 rs12040043 rs12757902 rs278020 rs564709 rs278020 rs564709 rs4141867
rs1886110 rs2411956 rs9426467 rs12739724 rs278021 rs1569422 rs278021 rs1569422 rs6702564
rs4529681 rs4644459 rs9426468 rs6657381 rs277672 rs1294023 rs277672 rs1294023 rs1535733
rs2411956 rs6666453 rs7555212 rs1841241 rs546126 rs11121371 rs546126 rs11121371 rs6666792
rs4644459 rs11584727 rs6426367 rs1563791 rs277679 rs1299374 rs277679 rs1299374 rs2093765
rs6666453 rs10799275 rs6426368 rs6679312 rs202577 rs12760778 rs202577 rs12760778 rs2411955
rs11584727 rs2898853 rs6669905 rs7365286 rs11590169 rs9435244 rs11590169 rs9435244 rs2093763
rs10799275 rs12409253 rs9286971 rs9426492 rs12069069 rs9435245 rs12069069 rs9435245 rs6675013
rs2898853 rs12049256 rs7534281 rs10737392 rs17029843 rs12405873 rs17029843 rs12405873 rs10915675
rs12409253 rs10915683 rs10915296 rs12725971 rs17029909 rs10864418 rs17029909 rs10864418 rs1886110
rs12049256 rs4654470 rs10915297 rs7367766 rs12058103 rs11121412 rs12058103 rs11121412 rs4529681
rs10915683 rs12045266 rs6664358 rs6683624 rs11120779 rs9726404 rs11120779 rs9726404 rs2411956
rs4654470 rs12040043 rs12411011 rs12116428 rs1972306 rs9659326 rs1972306 rs9659326 rs4644459
rs12045266 rs9426467 rs7522655 rs1459754 rs6688732 rs9660668 rs6688732 rs9660668 rs6666453
rs12040043 rs9426468 rs10915298 rs1380469 rs4908428 rs9661476 rs4908428 rs9661476 rs11584727
rs9426467 rs7555212 rs12410485 rs10158288 rs41447147 rs12755956 rs41447147 rs12755956 rs10799275
rs9426468 rs6426367 rs6692780 rs11808607 rs1317017 rs7542011 rs1317017 rs7542011 rs2898853
rs7555212 rs6426368 rs12029491 rs10915307 rs7525119 rs7525571 rs7525119 rs7525571 rs12409253
rs6426367 rs6669905 rs12404173 rs12123277 rs4243823 rs12040542 rs4243823 rs12040542 rs12049256
rs6426368 rs9286971 rs12126932 rs1380470 rs12738895 rs12037667 rs12738895 rs12037667 rs10915683
rs6669905 rs7534281 rs10799145 rs10915309 rs4908588 rs12140494 rs4908588 rs12140494 rs4654470
rs9286971 rs10915296 rs12119864 rs9662885 rs7553111 rs7411273 rs7553111 rs7411273 rs12045266
rs7534281 rs10915297 rs12754637 rs10915310 rs7517585 rs6660810 rs7517585 rs6660810 rs12040043
rs10915296 rs6664358 rs6702660 rs10915311 rs6686587 rs4423053 rs6686587 rs4423053 rs9426467
rs10915297 rs12411011 rs3101219 rs9286975 rs6577408 rs9430273 rs6577408 rs9430273 rs9426468
rs6664358 rs7522655 rs7518523 rs12047764 rs7535234 rs12124860 rs7535234 rs12124860 rs7555212
rs12411011 rs10915298 rs7535462 rs10915315 rs7524998 rs6698575 rs7524998 rs6698575 rs6426367
rs7522655 rs12410485 rs10915303 rs6689504 rs4074964 rs9430153 rs4074964 rs9430153 rs6426368
rs10915298 rs6692780 rs6665175 rs10915317 rs12025462 rs9430332 rs12025462 rs9430332 rs6669905
rs12410485 rs12029491 rs12757902 rs2334259 rs11580005 rs9430174 rs11580005 rs9430174 rs9286971
rs6692780 rs12404173 rs12739724 rs1459765 rs10746466 rs6540961 rs10746466 rs6540961 rs7534281
rs12029491 rs12126932 rs6657381 rs2169089 rs4908591 rs6540962 rs4908591 rs6540962 rs10915296
rs12404173 rs10799145 rs1841241 rs1459763 rs6690314 rs3923984 rs6690314 rs3923984 rs10915297
rs12126932 rs12119864 rs1563791 rs1459762 rs7414485 rs7544083 rs7414485 rs7544083 rs6664358
rs10799145 rs12754637 rs6679312 rs10915322 rs3923058 rs4073710 rs3923058 rs4073710 rs7522655
rs12119864 rs6702660 rs7365286 rs1459761 rs10864271 rs6540967 rs10864271 rs6540967 rs10915298
rs12754637 rs3101219 rs9426492 rs4949162 rs11120837 rs10779727 rs11120837 rs10779727 rs6692780
rs6702660 rs7518523 rs10737392 rs12403444 rs7544611 rs11802023 rs7544611 rs11802023 rs12029491
rs3101219 rs7535462 rs12725971 rs10915324 rs2071917 rs11121472 rs2071917 rs11121472 rs10799145
rs7518523 rs10915303 rs7367766 rs1459760 rs10864275 rs12568084 rs10864275 rs12568084 rs12119864
rs7535462 rs6665175 rs6683624 rs10799157 rs10864276 rs9430636 rs10864276 rs9430636 rs12754637
rs10915303 rs12757902 rs12116428 rs10915329 rs1010806 rs6660363 rs1010806 rs6660363 rs6702660
rs6665175 rs12739724 rs1459754 rs10915330 rs4908440 rs4333853 rs4908440 rs4333853 rs3101219
rs12757902 rs6657381 rs1380469 rs1380472 rs17349901 rs11121477 rs17349901 rs11121477 rs7518523
rs12739724 rs1841241 rs10158288 rs1563792 rs17030322 rs6677649 rs17030322 rs6677649 rs7535462
rs6657381 rs1563791 rs11808607 rs6603832 rs9434845 rs6669509 rs9434845 rs6669509 rs10915303
rs1841241 rs6679312 rs10915307 rs10915336 rs4908602 rs12566637 rs4908602 rs12566637 rs6665175
rs1563791 rs7365286 rs12123277 rs11590026 rs6577416 rs12075554 rs6577416 rs12075554 rs12757902
rs6679312 rs9426492 rs1380470 rs3128687 rs4418630 rs1135427 rs4418630 rs1135427 rs12739724
rs7365286 rs10737392 rs10915309 rs3128689 rs4908446 rs7526958 rs4908446 rs7526958 rs6657381
rs9426492 rs12725971 rs9662885 rs10915341 rs12125984 rs12042293 rs12125984 rs12042293 rs1841241
rs10737392 rs7367766 rs10915310 rs6680801 rs2097524 rs12568720 rs2097524 rs12568720 rs1563791
rs12725971 rs6683624 rs10915311 rs12120144 rs4908448 rs11121486 rs4908448 rs11121486 rs6679312
rs7367766 rs12116428 rs9286975 rs10915342 rs4908607 rs12569008 rs4908607 rs12569008 rs7365286
rs6683624 rs1459754 rs12047764 rs3101213 rs1304711 rs10864436 rs1304711 rs10864436 rs9426492
rs12116428 rs1380469 rs10915315 rs2290849 rs1304712 rs7550295 rs1304712 rs7550295 rs10737392
rs1459754 rs10158288 rs6689504 rs2199215 rs2157499 rs7550246 rs2157499 rs7550246 rs12725971
rs1380469 rs11808607 rs10915317 rs12121092 rs7514988 rs10779731 rs7514988 rs10779731 rs7367766
rs10158288 rs10915307 rs2334259 rs3101225 rs916393 rs12047054 rs916393 rs12047054 rs6683624
rs11808607 rs12123277 rs1459765 rs2242157 rs12035586 rs6680090 rs12035586 rs6680090 rs12116428
rs10915307 rs1380470 rs2169089 rs1459766 rs6577424 rs4585981 rs6577424 rs4585981 rs1459754
rs12123277 rs10915309 rs1459763 rs7513590 rs4908608 rs767762 rs4908608 rs767762 rs1380469
rs1380470 rs9662885 rs1459762 rs2611423 rs2412150 rs11121493 rs2412150 rs11121493 rs10158288
rs10915309 rs10915310 rs10915322 rs6701939 rs4243825 rs1615629 rs4243825 rs1615629 rs10915307
rs9662885 rs10915311 rs1459761 rs10737396 rs4908610 rs1660742 rs4908610 rs1660742 rs12123277
rs10915310 rs9286975 rs4949162 rs4949166 rs1476047 rs12078414 rs1476047 rs12078414 rs1380470
rs10915311 rs12047764 rs12403444 rs4313443 rs7544004 rs1767277 rs7544004 rs1767277 rs10915309
rs9286975 rs10915315 rs10915324 rs4356099 rs6577428 rs1660738 rs6577428 rs1660738 rs9662885
rs12047764 rs6689504 rs1459760 rs2722793 rs12028181 rs12068489 rs12028181 rs12068489 rs10915310
rs10915315 rs10915317 rs10799157 rs6674378 rs7512599 rs1220395 rs7512599 rs1220395 rs10915311
rs6689504 rs2334259 rs10915329 rs17374719 rs7549870 rs1220404 rs7549870 rs1220404 rs9286975
rs10915317 rs1459765 rs10915330 rs6671889 rs7547519 rs12097182 rs7547519 rs12097182 rs12047764
rs2334259 rs2169089 rs1380472 rs10492923 rs9988463 rs11828 rs9988463 rs11828 rs10915315
rs1459765 rs9439507 rs1563792 rs9439505 rs6698548 rs17034440 rs6698548 rs17034440 rs6689504
rs2169089 rs1459763 rs6603832 rs16840020 rs6661170 rs12065908 rs6661170 rs12065908 rs10915317
rs9439507 rs1459762 rs922123 rs10737397 rs10864289 rs7535945 rs10864289 rs7535945 rs2334259
rs1459763 rs10915322 rs10915336 rs12122020 rs11120887 rs1234694 rs11120887 rs1234694 rs1459765
rs1459762 rs1459761 rs11590026 rs10492925 rs7517429 rs12058979 rs7517429 rs12058979 rs2169089
rs10915322 rs4949162 rs3128687 rs9439506 rs2412148 rs12064822 rs2412148 rs12064822 rs9439507
rs1459761 rs12403444 rs3128689 rs10799172 rs7528998 rs1220421 rs7528998 rs1220421 rs1459763
rs4949162 rs10915324 rs10915341 rs10799173 rs7539551 rs12062953 rs7539551 rs12062953 rs1459762
rs12403444 rs1459760 rs6680801 rs6681359 rs12409413 rs6541073 rs12409413 rs6541073 rs10915322
rs10915324 rs10799157 rs12120144 rs9439509 rs2001142 rs2890358 rs2001142 rs2890358 rs1459761
rs1459760 rs10915329 rs10915342 rs4345839 rs4908453 rs12082318 rs4908453 rs12082318 rs4949162
rs10799157 rs10915330 rs3101213 rs12025231 rs1894654 rs12136213 rs1894654 rs12136213 rs12403444
rs10915329 rs1380472 rs2290849 rs12121369 rs6577435 rs12140058 rs6577435 rs12140058 rs10915324
rs10915330 rs1563792 rs2199215 rs10753353 rs2071924 rs7517812 rs2071924 rs7517812 rs1459760
rs1380472 rs6603832 rs12121092 rs12027352 rs12410983 rs3003378 rs12410983 rs3003378 rs10799157
rs1563792 rs922123 rs3101225 rs10799174 rs7530939 rs3003376 rs7530939 rs3003376 rs10915329
rs6603832 rs10915336 rs2242157 rs6690311 rs12402763 rs7528979 rs12402763 rs7528979 rs10915330
rs922123 rs11590026 rs1459766 rs6675995 rs7543711 rs12406448 rs7543711 rs12406448 rs1380472
rs10915336 rs3128687 rs7513590 rs11583683 rs2001143 rs7539725 rs2001143 rs7539725 rs1563792
rs11590026 rs3128689 rs2611423 rs4076635 rs12563394 rs11121515 rs12563394 rs11121515 rs6603832
rs3128687 rs10915341 rs6701939 rs12026977 rs2301461 rs3762290 rs2301461 rs3762290 rs10915336
rs3128689 rs6680801 rs10737396 rs4394703 rs10864294 rs6671289 rs10864294 rs6671289 rs3128687
rs10915341 rs12120144 rs4949166 rs7545119 rs1029322 rs6696978 rs1029322 rs6696978 rs3128689
rs6680801 rs10915342 rs4313443 rs6698702 rs845246 rs2273298 rs845246 rs2273298 rs10915341
rs12120144 rs3101213 rs4356099 rs6658613 rs4908456 rs2273299 rs4908456 rs2273299 rs12120144
rs10915342 rs2290849 rs2722793 rs10915371 rs845241 rs6659436 rs845241 rs6659436 rs3101213
rs3101213 rs2199215 rs6674378 rs7547229 rs845240 rs6667049 rs845240 rs6667049 rs2290849
rs2290849 rs12121092 rs17374719 rs4641339 rs763173 rs17034560 rs763173 rs17034560 rs2199215
rs2199215 rs3101225 rs6671889 rs12038986 rs845237 rs9783053 rs845237 rs9783053 rs12121092
rs12121092 rs2242157 rs10492923 rs17366838 rs4908625 rs12074936 rs4908625 rs12074936 rs3101225
rs3101225 rs1459766 rs9439505 rs6669501 rs845196 rs2180184 rs845196 rs2180184 rs2242157
rs2242157 rs7513590 rs16840020 rs10492930 rs845195 rs17034615 rs845195 rs17034615 rs1459766
rs1459766 rs2611423 rs10737397 rs10915375 rs845194 rs17400878 rs845194 rs17400878 rs7513590
rs7513590 rs6701939 rs12122020 rs17375504 rs705672 rs12135774 rs705672 rs12135774 rs2611423
rs2611423 rs10737396 rs10492925 rs12041491 rs845260 rs17034775 rs845260 rs17034775 rs6701939
rs6701939 rs4949166 rs9439506 rs12083008 rs845262 rs12125492 rs845262 rs12125492 rs10737396
rs10737396 rs4313443 rs10799172 rs7536712 rs845265 rs11121548 rs845265 rs11121548 rs4949166
rs4949166 rs4356099 rs10799173 rs10492933 rs3752543 rs11121556 rs3752543 rs11121556 rs4313443
rs4313443 rs2722793 rs6681359 rs2722782 rs845221 rs17034849 rs845221 rs17034849 rs4356099
rs4356099 rs6674378 rs9439509 rs7528871 rs11579620 rs4846217 rs11579620 rs4846217 rs2722793
rs2722793 rs17374719 rs4345839 rs12136793 rs845218 rs2483679 rs845218 rs2483679 rs6674378
rs6674378 rs6671889 rs12025231 rs10915379 rs845217 rs505141 rs845217 rs505141 rs17374719
rs17374719 rs10492923 rs12121369 rs12140099 rs845214 rs528713 rs845214 rs528713 rs6671889
rs6671889 rs9439505 rs10753353 rs2883104 rs4908629 rs634358 rs4908629 rs634358 rs10492923
rs10492923 rs16840020 rs12027352 rs16840183 rs6677949 rs649101 rs6677949 rs649101 rs9439505
rs9439505 rs10737397 rs10799174 rs7549461 rs845233 rs481571 rs845233 rs481571 rs16840020
rs16840020 rs12122020 rs6690311 rs16840190 rs2040433 rs586223 rs2040433 rs586223 rs10737397
rs10737397 rs10492925 rs6675995 rs938962 rs845232 rs597441 rs845232 rs597441 rs12122020
rs12122020 rs9439506 rs11583683 rs12024316 rs7524314 rs1307485 rs7524314 rs1307485 rs10492925
rs10492925 rs10799172 rs4076635 rs4259664 rs845226 rs2781233 rs845226 rs2781233 rs9439506
rs9439506 rs10799173 rs12026977 rs12031466 rs2097518 rs9970001 rs2097518 rs9970001 rs10799172
rs10799172 rs6681359 rs4394703 rs677735 rs845202 rs670666 rs845202 rs670666 rs10799173
rs10799173 rs9439509 rs7545119 rs4847562 rs763161 rs4846228 rs763161 rs4846228 rs6681359
rs6681359 rs4345839 rs6698702 rs2353169 rs10864301 rs10864459 rs10864301 rs10864459 rs9439509
rs9439509 rs12025231 rs6658613 rs473104 rs4908635 rs2781230 rs4908635 rs2781230 rs4345839
rs4345839 rs12121369 rs10915371 rs586165 rs763165 rs7543322 rs763165 rs7543322 rs12025231
rs12025231 rs10753353 rs7547229 rs12026938 rs11120917 rs2480786 rs11120917 rs2480786 rs12121369
rs12121369 rs12027352 rs4641339 rs551536 rs6677745 rs6540934 rs6677745 rs6540934 rs10753353
rs10753353 rs10799174 rs12038986 rs534188 rs845252 rs6540935 rs845252 rs6540935 rs12027352
rs12027352 rs6690311 rs17366838 rs6687834 rs845251 rs2483678 rs845251 rs2483678 rs10799174
rs10799174 rs6675995 rs6669501 rs673451 rs11120921 rs2506887 rs11120921 rs2506887 rs6690311
rs6690311 rs11583683 rs10492930 rs521430 rs12088178 rs2480789 rs12088178 rs2480789 rs6675995
rs6675995 rs4076635 rs10915375 rs6704207 rs1193227 rs17035156 rs1193227 rs17035156 rs11583683
rs11583683 rs12026977 rs17375504 rs571977 rs1857161 rs710130 rs1857161 rs710130 rs4076635
rs4076635 rs4394703 rs12041491 rs640254 rs17030898 rs7512467 rs17030898 rs7512467 rs12026977
rs12026977 rs7545119 rs12083008 rs7534404 rs17030902 rs6687502 rs17030902 rs6687502 rs4394703
rs4394703 rs6698702 rs7536712 rs12135834 rs1725235 rs6540938 rs1725235 rs6540938 rs7545119
rs7545119 rs6658613 rs10492933 rs12128282 rs1750837 rs6668131 rs1750837 rs6668131 rs10492929
rs6698702 rs10915371 rs2722782 rs4465222 rs1750836 rs3790630 rs1750836 rs3790630 rs10915371
rs6658613 rs7547229 rs7528871 rs10915396 rs1193238 rs2242288 rs1193238 rs2242288 rs7547229
rs10915371 rs4641339 rs12136793 rs6686714 rs6663735 rs2892257 rs6663735 rs2892257 rs4641339
rs7547229 rs12038986 rs10915379 rs4475768 rs6664987 rs284321 rs6664987 rs284321 rs12038986
rs4641339 rs17366838 rs12140099 rs16840267 rs11805543 rs4845840 rs11805543 rs4845840 rs17366838
rs12038986 rs6669501 rs2883104 rs6703948 rs1193182 rs706007 rs1193182 rs706007 rs6669501
rs17366838 rs10492930 rs16840183 rs12091281 rs1193188 rs284254 rs1193188 rs284254 rs10492930
rs6669501 rs10915375 rs7549461 rs16840287 rs2693958 rs6540946 rs2693958 rs6540946 rs10915375
rs10492930 rs17375504 rs16840190 rs16840289 rs2796483 rs880315 rs2796483 rs880315 rs17375504
rs10915375 rs12041491 rs938962 rs12089315 rs1619495 rs205490 rs1619495 rs205490 rs12041491
rs17375504 rs12083008 rs12024316 rs2945618 rs11120943 rs2076492 rs11120943 rs2076492 rs12083008
rs12041491 rs7536712 rs4259664 rs630153 rs1193163 rs11121613 rs1193163 rs11121613 rs7536712
rs12083008 rs10492933 rs12031466 rs17456252 rs1193233 rs17035680 rs1193233 rs17035680 rs2722782
rs7536712 rs2722782 rs677735 rs499416 rs1193231 rs17035686 rs1193231 rs17035686 rs7528871
rs10492933 rs7528871 rs4847562 rs12139398 rs7526892 rs205472 rs7526892 rs205472 rs12136793
rs2722782 rs12136793 rs2353169 rs648378 rs1193230 rs205474 rs1193230 rs205474 rs10915379
rs7528871 rs10915379 rs473104 rs536995 rs1309332 rs710139 rs1309332 rs710139 rs12140099
rs12136793 rs12140099 rs586165 rs646542 rs12562147 rs1737618 rs12562147 rs1737618 rs2883104
rs10915379 rs2883104 rs12026938 rs2945621 rs1725269 rs10864474 rs1725269 rs10864474 rs16840183
rs12140099 rs16840183 rs551536 rs493993 rs1725266 rs2143385 rs1725266 rs2143385 rs7549461
rs2883104 rs7549461 rs534188 rs494138 rs1725265 rs2840299 rs1725265 rs2840299 rs16840190
rs16840183 rs16840190 rs6687834 rs495765 rs11120955 rs1292646 rs11120955 rs1292646 rs938962
rs7549461 rs938962 rs673451 rs682425 rs1193180 rs7543046 rs1193180 rs7543046 rs12024316
rs16840190 rs12024316 rs521430 rs10799189 rs1193179 rs12065037 rs1193179 rs12065037 rs4259664
rs938962 rs4259664 rs6704207 rs11808981 rs6577446 rs6677198 rs6577446 rs6677198 rs12031466
rs12024316 rs12031466 rs571977 rs11800907 rs749958 rs6660223 rs749958 rs6660223 rs677735
rs4259664 rs677735 rs640254 rs598031 rs2478266 rs11586137 rs2478266 rs11586137 rs4847562
rs12031466 rs4847562 rs7534404 rs584938 rs1750824 rs11121644 rs1750824 rs11121644 rs2353169
rs677735 rs2353169 rs12135834 rs583170 rs957856 rs6540954 rs957856 rs6540954 rs473104
rs4847562 rs473104 rs12128282 rs12732868 rs9988575 rs1280972 rs9988575 rs1280972 rs586165
rs2353169 rs586165 rs4465222 rs12747870 rs11590447 rs1280970 rs11590447 rs1280970 rs12026938
rs473104 rs12026938 rs10915396 rs4847576 rs2056675 rs4845964 rs2056675 rs4845964 rs551536
rs586165 rs551536 rs6686714 rs613882 rs6691275 rs17036032 rs6691275 rs17036032 rs534188
rs12026938 rs534188 rs4475768 rs615185 rs17031163 rs12041143 rs17031163 rs12041143 rs6687834
rs551536 rs6687834 rs16840267 rs490606 rs11120989 rs12030940 rs11120989 rs12030940 rs673451
rs534188 rs673451 rs6703948 rs17457350 rs12139470 rs6659231 rs12139470 rs6659231 rs521430
rs6687834 rs521430 rs12091281 rs17423513 rs12139551 rs2486920 rs12139551 rs2486920 rs6704207
rs673451 rs6704207 rs16840287 rs10492935 rs17031185 rs2039840 rs17031185 rs2039840 rs571977
rs521430 rs571977 rs16840289 rs17423547 rs4328095 rs6701726 rs4328095 rs6701726 rs640254
rs6704207 rs640254 rs12089315 rs12141954 rs4311910 rs2261217 rs4311910 rs2261217 rs7534404
rs571977 rs7534404 rs2945618 rs604664 rs12138009 rs1194820 rs12138009 rs1194820 rs12135834
rs640254 rs12135834 rs630153 rs10915403 rs11808296 rs2259886 rs11808296 rs2259886 rs12128282
rs7534404 rs12128282 rs17456252 rs557477 rs17031211 rs6540964 rs17031211 rs6540964 rs4465222
rs12135834 rs4465222 rs499416 rs560335 rs10495758 rs2261434 rs10495758 rs2261434 rs10915396
rs12128282 rs10915396 rs12139398 rs561303 rs4908663 rs1057079 rs4908663 rs1057079 rs6686714
rs4465222 rs6686714 rs648378 rs565941 rs4908473 rs12124983 rs4908473 rs12124983 rs4475768
rs10915396 rs4475768 rs536995 rs665471 rs1935229 rs2076655 rs1935229 rs2076655 rs16840267
rs6686714 rs16840267 rs646542 rs478357 rs4908688 rs11121703 rs4908688 rs11121703 rs6703948
rs4475768 rs6703948 rs2945621 rs10915406 rs9919220 rs7544489 rs9919220 rs7544489 rs12091281
rs16840267 rs12091281 rs493993 rs7530063 rs11587880 rs1135172 rs11587880 rs1135172 rs16840287
rs6703948 rs16840287 rs494138 rs7516132 rs11587479 rs11121706 rs11587479 rs11121706 rs16840289
rs12091281 rs16840289 rs495765 rs4287614 rs41454244 rs4845858 rs41454244 rs4845858 rs12089315
rs16840287 rs12089315 rs682425 rs932789 rs707457 rs7525957 rs707457 rs7525957 rs2945618
rs16840289 rs2945618 rs10799189 rs912988 rs2071987 rs727974 rs2071987 rs727974 rs630153
rs12089315 rs630153 rs11808981 rs9439550 rs697675 rs11121715 rs697675 rs11121715 rs17456252
rs2945618 rs17456252 rs11800907 rs9439519 rs228729 rs17036631 rs228729 rs17036631 rs499416
rs630153 rs499416 rs598031 rs9439521 rs10864315 rs11121717 rs10864315 rs11121717 rs648378
rs17456252 rs12139398 rs584938 rs9439522 rs4908694 rs2744815 rs4908694 rs2744815 rs536995
rs499416 rs648378 rs583170 rs9439523 rs228682 rs2744816 rs228682 rs2744816 rs646542
rs12139398 rs536995 rs12732868 rs9439525 rs228644 rs11121720 rs228644 rs11121720 rs2945621
rs648378 rs646542 rs12747870 rs9439527 rs2797685 rs11121722 rs2797685 rs11121722 rs493993
rs536995 rs2945621 rs4847576 rs4847571 rs10462018 rs10864499 rs10462018 rs10864499 rs494138
rs646542 rs493993 rs613882 rs12040942 rs697693 rs733761 rs697693 rs733761 rs495765
rs2945621 rs494138 rs615185 rs4478820 rs2640908 rs2744857 rs2640908 rs2744857 rs682425
rs493993 rs495765 rs490606 rs16840503 rs4908699 rs4846002 rs4908699 rs4846002 rs10799189
rs494138 rs682425 rs17457350 rs9439563 rs707472 rs11121728 rs707472 rs11121728 rs11808981
rs495765 rs10799189 rs17423513 rs5026665 rs4908486 rs10864504 rs4908486 rs10864504 rs11800907
rs682425 rs11808981 rs10492935 rs4847569 rs11582983 rs2890085 rs11582983 rs2890085 rs598031
rs10799189 rs11800907 rs17423547 rs1570964 rs707476 rs2379143 rs707476 rs2379143 rs584938
rs11808981 rs598031 rs12141954 rs4847565 rs17374781 rs3124621 rs17374781 rs3124621 rs583170
rs11800907 rs584938 rs604664 rs9439530 rs2797682 rs6661145 rs2797682 rs6661145 rs12732868
rs598031 rs583170 rs10915403 rs16840538 rs504560 rs3123602 rs504560 rs3123602 rs12747870
rs584938 rs12732868 rs557477 rs4847564 rs857081 rs877309 rs857081 rs877309 rs4847576
rs583170 rs12747870 rs560335 rs9439531 rs579992 rs10864508 rs579992 rs10864508 rs613882
rs12732868 rs4847576 rs561303 rs9439570 rs2066980 rs11121734 rs2066980 rs11121734 rs615185
rs12747870 rs613882 rs565941 rs912993 rs1891598 rs2379151 rs1891598 rs2379151 rs490606
rs4847576 rs615185 rs665471 rs10799197 rs228703 rs2379152 rs228703 rs2379152 rs17457350
rs613882 rs490606 rs478357 rs1326005 rs227163 rs3010217 rs227163 rs3010217 rs17423513
rs615185 rs17457350 rs10915406 rs4129058 rs12068202 rs11806225 rs12068202 rs11806225 rs10492935
rs490606 rs17423513 rs7530063 rs7364349 rs664673 rs3099628 rs664673 rs3099628 rs12141954
rs17457350 rs10492935 rs7516132 rs7512133 rs161811 rs11121745 rs161811 rs11121745 rs604664
rs17423513 rs17423547 rs4287614 rs6681674 rs226474 rs7555562 rs226474 rs7555562 rs10915403
rs10492935 rs12141954 rs932789 rs11801594 rs226249 rs2235665 rs226249 rs2235665 rs557477
rs17423547 rs604664 rs912988 rs34603599 rs3766606 rs2817614 rs3766606 rs2817614 rs560335
rs12141954 rs10915403 rs9439550 rs11801490 rs226251 rs2817594 rs226251 rs2817594 rs561303
rs604664 rs557477 rs9439519 rs11578764 rs178932 rs11808316 rs178932 rs11808316 rs565941
rs10915403 rs560335 rs9439521 rs7418357 rs6703670 rs2745276 rs6703670 rs2745276 rs665471
rs557477 rs561303 rs9439522 rs11576458 rs226242 rs2817644 rs226242 rs2817644 rs478357
rs560335 rs565941 rs9439523 rs6603835 rs161801 rs7530509 rs161801 rs7530509 rs7530063
rs561303 rs665471 rs9439525 rs11260646 rs225119 rs761087 rs225119 rs761087 rs7516132
rs565941 rs478357 rs9439527 rs6688540 rs12727642 rs11121778 rs12727642 rs11121778 rs932789
rs665471 rs10915406 rs4847571 rs3924260 rs426561 rs4846019 rs426561 rs4846019 rs912988
rs478357 rs7530063 rs12040942 rs6603839 rs225100 rs7550768 rs225100 rs7550768 rs9439550
rs10915406 rs7516132 rs4478820 rs2355 rs400736 rs2335768 rs400736 rs2335768 rs9439519
rs7530063 rs4287614 rs16840503 rs3922826 rs442862 rs17037129 rs442862 rs17037129 rs9439521
rs7516132 rs932789 rs9439563 rs10907211 rs408320 rs10864530 rs408320 rs10864530 rs9439522
rs4287614 rs912988 rs5026665 rs12065301 rs225132 rs4846022 rs225132 rs4846022 rs9439523
rs932789 rs9439550 rs4847569 rs7513309 rs225133 rs6671295 rs225133 rs6671295 rs9439525
rs912988 rs9439519 rs1570964 rs11260694 rs2050198 rs7526268 rs2050198 rs7526268 rs9439527
rs9439550 rs9439521 rs4847565 rs12568815 rs4908724 rs6540987 rs4908724 rs6540987 rs4847571
rs9439519 rs9439522 rs9439530 rs11260696 rs225106 rs12139487 rs225106 rs12139487 rs12040942
rs9439521 rs9439523 rs16840538 rs6672325 rs12748993 rs3125816 rs12748993 rs3125816 rs4478820
rs9439522 rs9439525 rs4847564 rs7536506 rs7539255 rs2294641 rs7539255 rs2294641 rs16840503
rs9439523 rs9439527 rs9439531 rs12566922 rs12758337 rs3125815 rs12758337 rs3125815 rs9439563
rs9439525 rs4847571 rs9439570 rs7414864 rs11121086 rs747862 rs11121086 rs747862 rs5026665
rs9439527 rs12040942 rs912993 rs2012852 rs10864327 rs2233025 rs10864327 rs2233025 rs4847569
rs4847571 rs4478820 rs10799197 rs17028069 rs13374405 rs9430207 rs13374405 rs9430207 rs1570964
rs12040942 rs16840503 rs1326005 rs17345621 rs10864330 rs12088541 rs10864330 rs12088541 rs4847565
rs4478820 rs9439563 rs4129058 rs9786944 rs11121090 rs7539455 rs11121090 rs7539455 rs9439530
rs16840503 rs5026665 rs7364349 rs12030717 rs11581227 rs2336034 rs11581227 rs2336034 rs16840538
rs9439563 rs4847569 rs7512133 rs12126301 rs12134193 rs12564559 rs12134193 rs12564559 rs4847564
rs5026665 rs1570964 rs6681674 rs11260698 rs12124756 rs11121832 rs12124756 rs11121832 rs9439531
rs4847569 rs4847565 rs11801594 rs12120052 rs7537362 rs198405 rs7537362 rs198405 rs9439570
rs1570964 rs9439530 rs34603599 rs10907219 rs7523335 rs198411 rs7523335 rs198411 rs912993
rs4847565 rs16840538 rs11801490 rs9662668 rs7527904 rs198412 rs7527904 rs198412 rs10799197
rs9439530 rs4847564 rs11578764 rs2071953 rs12136685 rs198413 rs12136685 rs198413 rs1326005
rs16840538 rs9439531 rs7418357 rs2071956 rs7534867 rs198414 rs7534867 rs198414 rs4129058
rs4847564 rs9439570 rs11576458 rs2071958 rs7545284 rs198415 rs7545284 rs198415 rs7364349
rs9439531 rs912993 rs6603835 rs2071959 rs12566369 rs5067 rs12566369 rs5067 rs7512133
rs9439570 rs10799197 rs11260646 rs10796408 rs1542387 rs5065 rs1542387 rs5065 rs6681674
rs912993 rs1326005 rs6688540 rs9661310 rs7531634 rs5064 rs7531634 rs5064 rs11801594
rs10799197 rs4129058 rs3924260 rs17028133 rs10746477 rs12562952 rs10746477 rs12562952 rs34603599
rs1326005 rs7364349 rs6603839 rs9659669 rs9434618 rs4846064 rs9434618 rs4846064 rs11801490
rs4129058 rs7512133 rs2355 rs12123786 rs17032281 rs7545290 rs17032281 rs7545290 rs11578764
rs7364349 rs6681674 rs3922826 rs916374 rs11803446 rs4846066 rs11803446 rs4846066 rs7418357
rs7512133 rs11801594 rs10907211 rs12027231 rs67746 rs12741980 rs67746 rs12741980 rs11576458
rs6681674 rs34603599 rs12065301 rs2213780 rs411654 rs2336395 rs411654 rs2336395 rs6603835
rs11801594 rs11801490 rs7513309 rs10796398 rs421490 rs11588551 rs421490 rs11588551 rs11260646
rs34603599 rs11578764 rs11260694 rs9729649 rs478128 rs6667637 rs478128 rs6667637 rs6688540
rs11801490 rs7418357 rs12568815 rs10796400 rs428180 rs1321073 rs428180 rs1321073 rs3924260
rs11578764 rs11576458 rs11260696 rs1967969 rs11589993 rs34175640 rs11589993 rs34175640 rs6603839
rs7418357 rs6603835 rs6672325 rs959873 rs403623 rs17037520 rs403623 rs17037520 rs2355
rs11576458 rs11260646 rs7536506 rs10737109 rs12049468 rs12724129 rs12049468 rs12724129 rs3922826
rs6603835 rs6688540 rs12566922 rs9787199 rs388933 rs1999594 rs388933 rs1999594 rs10907211
rs11260646 rs3924260 rs7414864 rs2153900 rs11121137 rs926269 rs11121137 rs926269 rs12065301
rs6688540 rs6603839 rs2012852 rs9439610 rs406236 rs11800086 rs406236 rs11800086 rs11260694
rs3924260 rs2355 rs17028069 rs1342691 rs367915 rs6691499 rs367915 rs6691499 rs12568815
rs6603839 rs3922826 rs17345621 rs1578717 rs534231 rs17037529 rs534231 rs17037529 rs11260696
rs2355 rs10907211 rs9786944 rs7515958 rs299499 rs6662151 rs299499 rs6662151 rs6672325
rs3922826 rs12065301 rs12030717 rs2211417 rs7528376 rs9659237 rs7528376 rs9659237 rs7536506
rs10907211 rs7513309 rs12126301 rs1418632 rs4908744 rs6682230 rs4908744 rs6682230 rs12566922
rs12065301 rs11260694 rs11260698 rs6687987 rs10864343 rs6697996 rs10864343 rs6697996 rs7414864
rs7513309 rs12568815 rs12120052 rs9439614 rs438895 rs2273285 rs438895 rs2273285 rs2012852
rs11260694 rs11260696 rs10907219 rs4845835 rs159631 rs11585018 rs159631 rs11585018 rs17028069
rs12568815 rs6672325 rs9662668 rs10796403 rs159632 rs11581068 rs159632 rs11581068 rs17345621
rs11260696 rs7536506 rs2071953 rs7522344 rs11121152 rs11587948 rs11121152 rs11587948 rs9786944
rs6672325 rs12566922 rs2071956 rs1775404 rs11121157 rs3753579 rs11121157 rs3753579 rs12030717
rs7536506 rs7414864 rs2071958 rs2226156 rs1466654 rs873458 rs1466654 rs873458 rs11260698
rs12566922 rs2012852 rs2071959 rs1775421 rs12132135 rs2295281 rs12132135 rs2295281 rs12120052
rs7414864 rs17028069 rs10796408 rs1775420 rs11584036 rs17037564 rs11584036 rs17037564 rs10907219
rs2012852 rs17345621 rs9661310 rs1818038 rs10864350 rs3766742 rs10864350 rs3766742 rs9662668
rs17028069 rs9786944 rs17028133 rs1695645 rs7520373 rs1042837 rs7520373 rs1042837 rs2071953
rs17345621 rs12030717 rs9659669 rs4845803 rs10864351 rs1201113 rs10864351 rs1201113 rs2071956
rs9786944 rs12126301 rs12123786 rs4845804 rs1058791 rs11576403 rs1058791 rs11576403 rs2071958
rs12030717 rs11260698 rs916374 rs10907200 rs2252865 rs4845894 rs2252865 rs4845894 rs2071959
rs12126301 rs12120052 rs12027231 rs12036552 rs3753275 rs11569852 rs3753275 rs11569852 rs10796408
rs11260698 rs10907219 rs2213780 rs1775416 rs17380831 rs11569864 rs17380831 rs11569864 rs1573738
rs12120052 rs9662668 rs10796398 rs12407564 rs11121179 rs11121868 rs11121179 rs11121868 rs9661310
rs10907219 rs2071953 rs9729649 rs7538946 rs1443929 rs2486316 rs1443929 rs2486316 rs17028133
rs9662668 rs2071956 rs10796400 rs4845807 rs2661868 rs488733 rs2661868 rs488733 rs9659669
rs2071953 rs2071958 rs1967969 rs1775414 rs301788 rs17456501 rs301788 rs17456501 rs12027231
rs2071956 rs2071959 rs959873 rs12139270 rs12754538 rs535068 rs12754538 rs535068 rs2213780
rs2071958 rs10796408 rs10737109 rs950601 rs11121181 rs631272 rs11121181 rs631272 rs10796398
rs2071959 rs1573738 rs9787199 rs11811237 rs301805 rs590368 rs301805 rs590368 rs9729649
rs10796408 rs9661310 rs2153900 rs770685 rs301806 rs590314 rs301806 rs590314 rs10796400
rs1573738 rs17028133 rs9439610 rs707583 rs12045438 rs3766730 rs12045438 rs3766730 rs1967969
rs9661310 rs9659669 rs1342691 rs707582 rs301819 rs6697733 rs301819 rs6697733 rs959873
rs17028133 rs12123786 rs1578717 rs10907205 rs11581328 rs5746001 rs11581328 rs5746001 rs10737109
rs9659669 rs916374 rs7515958 rs9439587 rs4908760 rs666078 rs4908760 rs666078 rs9787199
rs12123786 rs12027231 rs2211417 rs9329417 rs1922983 rs653667 rs1922983 rs653667 rs2153900
rs916374 rs2213780 rs1418632 rs10157819 rs6577488 rs1061622 rs6577488 rs1061622 rs9439610
rs12027231 rs10796398 rs6687987 rs9439605 rs4908761 rs5746026 rs4908761 rs5746026 rs1342691
rs2213780 rs9729649 rs9439614 rs12143743 rs4908762 rs235249 rs4908762 rs235249 rs1578717
rs10796398 rs10796400 rs4845835 rs945323 rs11121194 rs235214 rs11121194 rs235214 rs7515958
rs9729649 rs1967969 rs10796403 rs945322 rs6668508 rs7547379 rs6668508 rs7547379 rs2211417
rs10796400 rs959873 rs7522344 rs945321 rs6577491 rs235246 rs6577491 rs235246 rs1418632
rs1967969 rs10737109 rs1775404 rs12145625 rs6577496 rs7523900 rs6577496 rs7523900 rs6687987
rs959873 rs9787199 rs2226156 rs1775401 rs2297867 rs12755560 rs2297867 rs12755560 rs9439614
rs10737109 rs2153900 rs1775421 rs4845793 rs926951 rs12061132 rs926951 rs12061132 rs4845835
rs9787199 rs9439610 rs1775420 rs770679 rs4581300 rs11121903 rs4581300 rs11121903 rs10796403
rs2153900 rs1342691 rs1818038 rs770683 rs17032665 rs6670248 rs17032665 rs6670248 rs7522344
rs9439610 rs1578717 rs1695645 rs17028422 rs1473420 rs2295338 rs1473420 rs2295338 rs1775404
rs1342691 rs7515958 rs4845803 rs4845808 rs7530863 rs10492976 rs7530863 rs10492976 rs2226156
rs1578717 rs2211417 rs4845804 rs1855786 rs10492964 rs6541020 rs10492964 rs6541020 rs1775421
rs7515958 rs1418632 rs10907200 rs12119911 rs4480384 rs11801678 rs4480384 rs11801678 rs1775420
rs2211417 rs6687987 rs12036552 rs12029598 rs12136766 rs34820623 rs12136766 rs34820623 rs1818038
rs1418632 rs9439614 rs1775416 rs6670965 rs6701331 rs6660365 rs6701331 rs6660365 rs1695645
rs6687987 rs4845835 rs12407564 rs10492947 rs1817367 rs11121906 rs1817367 rs11121906 rs4845803
rs9439614 rs10796403 rs7538946 rs11260666 rs1953827 rs6683371 rs1953827 rs6683371 rs4845804
rs4845835 rs7522344 rs4845807 rs6690868 rs6577506 rs6541023 rs6577506 rs6541023 rs10907200
rs10796403 rs1775404 rs1775414 rs17028491 rs6703577 rs639329 rs6703577 rs639329 rs12036552
rs7522344 rs2226156 rs12139270 rs4845811 rs1463052 rs10864554 rs1463052 rs10864554 rs1775416
rs1775404 rs1775421 rs950601 rs17028511 rs1463053 rs6541024 rs1463053 rs6541024 rs12407564
rs2226156 rs1775420 rs11811237 rs12078062 rs10864361 rs12565214 rs10864361 rs12565214 rs7538946
rs1775421 rs1818038 rs770685 rs971816 rs4908505 rs4846107 rs4908505 rs4846107 rs4845807
rs1775420 rs1695645 rs707583 rs971814 rs4908506 rs10864570 rs4908506 rs10864570 rs1775414
rs1818038 rs4845803 rs707582 rs709184 rs6695867 rs6541039 rs6695867 rs6541039 rs12139270
rs1695645 rs4845804 rs10907205 rs707590 rs4908507 rs4580 rs4908507 rs4580 rs950601
rs4845803 rs10907200 rs9439587 rs1775408 rs7556169 rs12045736 rs7556169 rs12045736 rs11811237
rs4845804 rs12036552 rs9329417 rs11260671 rs7533442 rs4846128 rs7533442 rs4846128 rs770685
rs10907200 rs1775416 rs10157819 rs1763319 rs6658881 rs5022242 rs6658881 rs5022242 rs707583
rs12036552 rs12407564 rs9439605 rs1763321 rs10864364 rs11121950 rs10864364 rs11121950 rs707582
rs1775416 rs7538946 rs12143743 rs1695629 rs4908773 rs6675673 rs4908773 rs6675673 rs10907205
rs12407564 rs4845807 rs945323 rs1763322 rs12024032 rs6679088 rs12024032 rs6679088 rs9439587
rs7538946 rs1775414 rs945322 rs1695628 rs12028160 rs3010928 rs12028160 rs3010928 rs9329417
rs4845807 rs12139270 rs945321 rs770721 rs12403640 rs6689733 rs12403640 rs6689733 rs10157819
rs1775414 rs950601 rs12145625 rs770720 rs10864366 rs12070206 rs10864366 rs12070206 rs9439605
rs12139270 rs11811237 rs1775401 rs973978 rs6577525 rs3000891 rs6577525 rs3000891 rs12143743
rs950601 rs770685 rs4845793 rs707580 rs6664000 rs3128465 rs6664000 rs3128465 rs945323
rs11811237 rs707583 rs770679 rs707593 rs1472228 rs3122569 rs1472228 rs3122569 rs945322
rs770685 rs707582 rs770683 rs811284 rs7517436 rs4361998 rs7517436 rs4361998 rs945321
rs707583 rs10907205 rs17028422 rs770701 rs6677249 rs7513079 rs6677249 rs7513079 rs12145625
rs707582 rs9439587 rs4845808 rs770702 rs11121247 rs3000930 rs11121247 rs3000930 rs1775401
rs10907205 rs9329417 rs1855786 rs10492949 rs6660137 rs3010885 rs6660137 rs3010885 rs4845793
rs9439587 rs10157819 rs12119911 rs770703 rs3820037 rs3010886 rs3820037 rs3010886 rs770679
rs9329417 rs9439605 rs12029598 rs770705 rs6694243 rs3010888 rs6694243 rs3010888 rs770683
rs10157819 rs12143743 rs6670965 rs770706 rs10864370 rs3010890 rs10864370 rs3010890 rs17028422
rs9439605 rs945323 rs10492947 rs770707 rs914997 rs6541059 rs914997 rs6541059 rs4845808
rs12143743 rs945322 rs11260666 rs1278832 rs2781087 rs4603144 rs2781087 rs4603144 rs1855786
rs945323 rs945321 rs6690868 rs709189 rs6699492 rs1132185 rs6699492 rs1132185 rs12119911
rs945322 rs12145625 rs17028491 rs709188 rs6684149 rs28488227 rs6684149 rs28488227 rs12029598
rs945321 rs1775401 rs4845811 rs2649069 rs2274327 rs2999878 rs2274327 rs2999878 rs6670965
rs12145625 rs4845793 rs17028511 rs770711 rs2274328 rs3013083 rs2274328 rs3013083 rs10492947
rs1775401 rs770679 rs12078062 rs2649071 rs12738365 rs3013093 rs12738365 rs3013093 rs11260666
rs4845793 rs770683 rs971816 rs7521197 rs17389460 rs2359534 rs17389460 rs2359534 rs6690868
rs770679 rs17028422 rs971814 rs770713 rs2274332 rs3795750 rs2274332 rs3795750 rs17028491
rs770683 rs4845808 rs709184 rs770693 rs6691526 rs3013105 rs6691526 rs3013105 rs4845811
rs17028422 rs1855786 rs707590 rs873982 rs2895997 rs10803381 rs2895997 rs10803381 rs17028511
rs4845808 rs12119911 rs1775408 rs1414379 rs4908803 rs2990679 rs4908803 rs2990679 rs12078062
rs1855786 rs12029598 rs11260671 rs1414380 rs17392147 rs16851109 rs17392147 rs16851109 rs971816
rs12119911 rs6670965 rs1763319 rs904534 rs7516862 rs16851217 rs7516862 rs16851217 rs971814
rs12029598 rs10492947 rs1763321 rs904532 rs17389948 rs444516 rs17389948 rs444516 rs709184
rs6670965 rs11260666 rs1695629 rs2649092 rs7544111 rs3013061 rs7544111 rs3013061 rs707590
rs10492947 rs6690868 rs1763322 rs2244632 rs17033013 rs367102 rs17033013 rs367102 rs1775408
rs11260666 rs17028491 rs1695628 rs2649086 rs10864377 rs1610562 rs10864377 rs1610562 rs11260671
rs6690868 rs4845811 rs770721 rs2842262 rs12164533 rs12735797 rs12164533 rs12735797 rs1763319
rs17028491 rs17028511 rs770720 rs2842258 rs7530465 rs355021 rs7530465 rs355021 rs1763321
rs4845811 rs12078062 rs973978 rs2842257 rs1556757 rs1148454 rs1556757 rs1148454 rs1695629
rs17028511 rs971816 rs707580 rs2842256 rs875995 rs355028 rs875995 rs355028 rs1763322
rs12078062 rs971814 rs707593 rs2133496 rs1060998 rs10927905 rs1060998 rs10927905 rs1695628
rs971816 rs709184 rs811284 rs2842244 rs770041 rs16851999 rs770041 rs16851999 rs770721
rs971814 rs707590 rs770701 rs11260682 rs770036 rs372349 rs770036 rs372349 rs770720
rs709184 rs1775408 rs770702 rs4433399 rs12057692 rs4391657 rs12057692 rs4391657 rs973978
rs707590 rs11260671 rs10492949 rs12061902 rs12080794 rs1935116 rs12080794 rs1935116 rs12038771
rs1775408 rs1763319 rs770703 rs17429690 rs11121320 rs1772635 rs11121320 rs1772635 rs707580
rs11260671 rs1763321 rs770705 rs12060804 rs1751670 rs10927910 rs1751670 rs10927910 rs7544257
rs1763319 rs1695629 rs770706 rs11260689 rs729829 rs7515525 rs729829 rs7515525 rs707593
rs1763321 rs1763322 rs770707 rs12060268 rs6694515 rs10803421 rs6694515 rs10803421 rs811284
rs1695629 rs1695628 rs1278832 rs12064304 rs12753196 rs4661998 rs12753196 rs4661998 rs770701
rs1763322 rs770721 rs709189 rs12076190 rs6693258 rs4662000 rs6693258 rs4662000 rs770702
rs1695628 rs770720 rs709188 rs4276922 rs770028 rs11799571 rs770028 rs11799571 rs10492949
rs770721 rs973978 rs2649069 rs17028791 rs1705299 rs16852640 rs1705299 rs16852640 rs770703
rs770720 rs707580 rs770711 rs11260693 rs10864390 rs12063638 rs10864390 rs12063638 rs770705
rs973978 rs707593 rs2649071 rs7522874 rs12726928 rs11799368 rs12726928 rs11799368 rs770706
rs707580 rs811284 rs7521197 rs7413085 rs4243826 rs2495024 rs4243826 rs2495024 rs770707
rs707593 rs770701 rs770713 rs7541037 rs17393144 rs2486182 rs17393144 rs2486182 rs1278832
rs811284 rs770702 rs770693 rs4845818 rs6577556 rs2495029 rs6577556 rs2495029 rs709189
rs770701 rs10492949 rs873982 rs7537497 rs11802925 rs2486178 rs11802925 rs2486178 rs709188
rs770702 rs770703 rs1414379 rs6701947 rs4908817 rs12076662 rs4908817 rs12076662 rs2649069
rs10492949 rs770705 rs1414380 rs9308476 rs744900 rs3806425 rs744900 rs3806425 rs770711
rs770703 rs770706 rs904534 rs11121039 rs2157480 rs2495053 rs2157480 rs2495053 rs2649071
rs770705 rs770707 rs904532 rs525289 rs10864392 rs12049438 rs10864392 rs12049438 rs7521197
rs770706 rs1278832 rs2649092 rs1698980 rs1008446 rs12025538 rs1008446 rs12025538 rs770713
rs770707 rs709189 rs2244632 rs1624858 rs743973 rs16852866 rs743973 rs16852866 rs770693
rs1278832 rs709188 rs2649086 rs4845825 rs4908826 rs10489151 rs4908826 rs10489151 rs17028692
rs709189 rs2649069 rs2842262 rs1765719 rs9435127 rs1203619 rs9435127 rs1203619 rs873982
rs709188 rs770711 rs2842258 rs506776 rs9435130 rs7522689 rs9435130 rs7522689 rs1414379
rs2649069 rs2649071 rs2842257 rs472189 rs17033526 rs1406416 rs17033526 rs1406416 rs1414380
rs770711 rs7521197 rs2842256 rs1287616 rs7534423 rs2359756 rs7534423 rs2359756 rs904534
rs2649071 rs770713 rs2133496 rs522049 rs12402600 rs1210110 rs12402600 rs1210110 rs904532
rs7521197 rs770693 rs2842244 rs11121600 rs9434723 rs17350795 rs9434723 rs17350795 rs2649092
rs770713 rs873982 rs11260682 rs11121648 rs4908830 rs1203647 rs4908830 rs1203647 rs2244632
rs770693 rs1414379 rs4433399 rs1287634 rs2268175 rs11580688 rs2268175 rs11580688 rs2649086
rs873982 rs1414380 rs17028725 rs489933 rs2239561 rs1203642 rs2239561 rs1203642 rs2842262
rs1414379 rs904534 rs12061902 rs12122894 rs2239560 rs1203672 rs2239560 rs1203672 rs2842258
rs1414380 rs904532 rs17429690 rs555164 rs7524046 rs2244634 rs7524046 rs2244634 rs2842257
rs904534 rs2649092 rs11260689 rs12122135 rs11121350 rs6663564 rs11121350 rs6663564 rs2842256
rs904532 rs2244632 rs12060268 rs12405167 rs732950 rs3820012 rs732950 rs3820012 rs17028719
rs2649092 rs2649086 rs12064304 rs472651 rs6688832 rs2744677 rs6688832 rs2744677 rs2133496
rs2244632 rs2842262 rs12076190 rs868162 rs17368528 rs2495090 rs17368528 rs2495090 rs2842244
rs2649086 rs2842258 rs4276922 rs868163 rs7517538 rs2495082 rs7517538 rs2495082 rs11260682
rs2842262 rs2842257 rs17028791 rs1287638 rs12093524 rs1881561 rs12093524 rs1881561 rs4433399
rs2842258 rs2842256 rs11260693 rs1622955 rs4465231 rs7530376 rs4465231 rs7530376 rs17028725
rs2842257 rs2133496 rs6698924 rs3747992 rs1294028 rs9287293 rs1294028 rs9287293 rs12061902
rs2842256 rs2842244 rs7522874 rs3747990 rs17377443 rs6429800 rs17377443 rs6429800 rs17429690
rs2133496 rs11260682 rs7413085 rs3747988 rs1294040 rs1534946 rs1294040 rs1534946 rs12060804
rs2842244 rs4433399 rs7541037 rs11121915 rs629524 rs7543063 rs629524 rs7543063 rs11260689
rs11260682 rs17429690 rs4845818 rs4908559 rs1294046 rs10489150 rs1294046 rs10489150 rs12060268
rs4433399 rs11260689 rs7537497 rs12735231 rs9660159 rs7519744 rs9660159 rs7519744 rs12064304
rs17429690 rs12060268 rs6701947 rs2282281 rs4908842 rs7538374 rs4908842 rs7538374 rs12076190
rs11260689 rs12064304 rs9308476 rs9729880 rs4908843 rs7522327 rs4908843 rs7522327 rs4276922
rs12060268 rs12076190 rs11121039 rs11122097 rs732591 rs12129390 rs732591 rs12129390 rs17028791
rs12064304 rs4276922 rs525289 rs11122098 rs926247 rs4662054 rs926247 rs4662054 rs11260693
rs12076190 rs17028791 rs1698980 rs12058375 rs1294020 rs10927966 rs1294020 rs10927966 rs6698924
rs4276922 rs11260693 rs1624858 rs12139627 rs12728282 rs6676708 rs12728282 rs6676708 rs7522874
rs17028791 rs7522874 rs4845825 rs7519953 rs2310919 rs12092233 rs2310919 rs12092233 rs7413085
rs11260693 rs7413085 rs1765719 rs12728066 rs9435243 rs12118400 rs9435243 rs12118400 rs7541037
rs7522874 rs7541037 rs506776 rs11586334 rs4908852 rs12117960 rs4908852 rs12117960 rs4845818
rs7413085 rs4845818 rs472189 rs2134551 rs11121387 rs7543486 rs11121387 rs7543486 rs7537497
rs7541037 rs7537497 rs1287616 rs11122125 rs4908853 rs10927973 rs4908853 rs10927973 rs6701947
rs4845818 rs6701947 rs522049 rs12120967 rs553161 rs12123608 rs553161 rs12123608 rs9308476
rs7537497 rs9308476 rs11121600 rs3747987 rs10492967 rs10927976 rs10492967 rs10927976 rs11121039
rs6701947 rs11121039 rs11121648 rs9628989 rs9660866 rs2359899 rs9660866 rs2359899 rs525289
rs9308476 rs525289 rs1287634 rs9628990 rs12044809 rs2359900 rs12044809 rs2359900 rs1698980
rs11121039 rs1698980 rs489933 rs12123214 rs9660890 rs4661462 rs9660890 rs4661462 rs1624858
rs525289 rs1624858 rs12122894 rs6694744 rs9662546 rs6678410 rs9662546 rs6678410 rs4845825
rs1698980 rs4845825 rs555164 rs11587302 rs4926481 rs12034667 rs4926481 rs12034667 rs1765719
rs1624858 rs1765719 rs12122135 rs7549324 rs11121423 rs12738601 rs11121423 rs12738601 rs506776
rs4845825 rs506776 rs12405167 rs7535806 rs11121424 rs6681501 rs11121424 rs6681501 rs472189
rs1765719 rs472189 rs472651 rs1011994 rs4926491 rs6691183 rs4926491 rs6691183 rs1287616
rs506776 rs1287616 rs868162 rs11590436 rs7544834 rs6693784 rs7544834 rs6693784 rs11121600
rs472189 rs522049 rs868163 rs11120805 rs10746490 rs10927982 rs10746490 rs10927982 rs11121648
rs1287616 rs11121600 rs1287638 rs12121044 rs12042017 rs12743327 rs12042017 rs12743327 rs1287634
rs522049 rs11121648 rs1622955 rs11576617 rs10864425 rs11585369 rs10864425 rs11585369 rs489933
rs11121600 rs1287634 rs3747992 rs2062784 rs6679380 rs10927987 rs6679380 rs10927987 rs12122894
rs11121648 rs489933 rs3747990 rs12033563 rs9430182 rs2223624 rs9430182 rs2223624 rs555164
rs1287634 rs12122894 rs3747988 rs551207 rs9430184 rs4662072 rs9430184 rs4662072 rs12122135
rs489933 rs555164 rs11121915 rs6702707 rs12028233 rs6429821 rs12028233 rs6429821 rs12405167
rs12122894 rs12122135 rs4908559 rs6659420 rs4129341 rs2206587 rs4129341 rs2206587 rs472651
rs555164 rs12405167 rs12735231 rs7555293 rs6540985 rs2206586 rs6540985 rs2206586 rs868162
rs12122135 rs472651 rs2282281 rs2011197 rs7518793 rs970898 rs7518793 rs970898 rs868163
rs12405167 rs868162 rs9729880 rs875574 rs4240895 rs7551069 rs4240895 rs7551069 rs1287638
rs472651 rs868163 rs11122097 rs12745395 rs4240896 rs7527265 rs4240896 rs7527265 rs1622955
rs868162 rs1287638 rs11122098 rs2047811 rs6540991 rs2359908 rs6540991 rs2359908 rs3747992
rs868163 rs1622955 rs12058375 rs11588889 rs12039250 rs2359910 rs12039250 rs2359910 rs3747990
rs1287638 rs3747992 rs12139627 rs4908458 rs11801864 rs2359911 rs11801864 rs2359911 rs3747988
rs1622955 rs3747990 rs7519953 rs4068399 rs6541017 rs2294811 rs6541017 rs2294811 rs11121915
rs3747992 rs3747988 rs12728066 rs10779685 rs3934934 rs17351284 rs3934934 rs17351284 rs4908559
rs3747990 rs11121915 rs11586334 rs2312049 rs9430220 rs4661467 rs9430220 rs4661467 rs12735231
rs3747988 rs4908559 rs2134551 rs806104 rs10864435 rs4662093 rs10864435 rs4662093 rs2282281
rs11121915 rs12735231 rs11122125 rs11120961 rs1135426 rs3817959 rs1135426 rs3817959 rs9729880
rs4908559 rs2282281 rs12120967 rs812051 rs4845976 rs12139399 rs4845976 rs12139399 rs11122097
rs12735231 rs9729880 rs3747987 rs709207 rs10746492 rs16853600 rs10746492 rs16853600 rs11122098
rs2282281 rs11122097 rs9628989 rs806111 rs17034335 rs4662110 rs17034335 rs4662110 rs12058375
rs9729880 rs11122098 rs9628990 rs1295101 rs17034340 rs4662124 rs17034340 rs4662124 rs12139627
rs11122097 rs12058375 rs12123214 rs7524865 rs2119508 rs12738487 rs2119508 rs12738487 rs7519953
rs11122098 rs12139627 rs6694744 rs546526 rs946277 rs12758112 rs946277 rs12758112 rs12728066
rs12058375 rs7519953 rs11587302 rs1295107 rs6699320 rs647287 rs6699320 rs647287 rs11586334
rs12139627 rs12728066 rs7549324 rs10399600 rs1220405 rs1339366 rs1220405 rs1339366 rs2134551
rs7519953 rs11586334 rs7535806 rs10864321 rs935073 rs487185 rs935073 rs487185 rs11122125
rs12728066 rs2134551 rs1011994 rs11121065 rs1220412 rs10803476 rs1220412 rs10803476 rs12120967
rs11586334 rs11122125 rs11590436 rs3761923 rs935075 rs6662041 rs935075 rs6662041 rs3747987
rs2134551 rs12120967 rs11120805 rs1295087 rs1220398 rs12403204 rs1220398 rs12403204 rs12123214
rs11122125 rs3747987 rs12121044 rs4908494 rs6683452 rs10928056 rs6683452 rs10928056 rs6694744
rs12120967 rs9628989 rs11576617 rs9662088 rs11578833 rs4662138 rs11578833 rs4662138 rs11587302
rs3747987 rs9628990 rs2062784 rs4908728 rs17034493 rs6667451 rs17034493 rs6667451 rs7549324
rs9628989 rs12123214 rs12033563 rs3789563 rs9430244 rs10754916 rs9430244 rs10754916 rs7535806
rs9628990 rs6694744 rs551207 rs3789560 rs12076922 rs12406699 rs12076922 rs12406699 rs1011994
rs12123214 rs11587302 rs6702707 rs756096 rs17034501 rs7555815 rs17034501 rs7555815 rs11590436
rs6694744 rs7549324 rs6659420 rs6685332 rs12070814 rs6683535 rs12070814 rs6683535 rs11120805
rs11587302 rs7535806 rs7555293 rs12047044 rs12144133 rs10928063 rs12144133 rs10928063 rs12121044
rs7549324 rs1011994 rs2011197 rs3789553 rs12092513 rs1416625 rs12092513 rs1416625 rs11576617
rs7535806 rs11590436 rs875574 rs4908752 rs17034569 rs1416624 rs17034569 rs1416624 rs12033563
rs1011994 rs11120805 rs12745395 rs17029103 rs7418410 rs11589133 rs7418410 rs11589133 rs551207
rs11590436 rs12121044 rs2047811 rs4908757 rs4846195 rs12143153 rs4846195 rs12143153 rs6702707
rs11120805 rs11576617 rs11588889 rs6679367 rs6661326 rs7552034 rs6661326 rs7552034 rs6659420
rs12121044 rs2062784 rs4908458 rs3789541 rs6667639 rs2149506 rs6667639 rs2149506 rs7555293
rs11576617 rs12033563 rs4068399 rs3789530 rs3903151 rs11803759 rs3903151 rs11803759 rs2011197
rs2062784 rs551207 rs10779685 rs3789529 rs4348727 rs4113453 rs4348727 rs4113453 rs875574
rs12033563 rs6702707 rs2312049 rs1883769 rs4846197 rs6429654 rs4846197 rs6429654 rs12745395
rs551207 rs6659420 rs806104 rs3827728 rs4846198 rs1556083 rs4846198 rs1556083 rs2047811
rs6702707 rs7555293 rs11120961 rs3810993 rs6541085 rs6689141 rs6541085 rs6689141 rs11588889
rs6659420 rs2011197 rs812051 rs3810991 rs10492969 rs735832 rs10492969 rs735832 rs4908458
rs7555293 rs875574 rs709207 rs3810990 rs17400510 rs1556085 rs17400510 rs1556085 rs4068399
rs2011197 rs12745395 rs806111 rs12037962 rs12136376 rs16850206 rs12136376 rs16850206 rs10779685
rs875574 rs2047811 rs1295101 rs1883768 rs1538557 rs820672 rs1538557 rs820672 rs2312049
rs12745395 rs11588889 rs7524865 rs12046716 rs4529713 rs12119451 rs4529713 rs12119451 rs806104
rs2047811 rs4908458 rs546526 rs2281303 rs4240911 rs12123898 rs4240911 rs12123898 rs11120961
rs11588889 rs4068399 rs1295107 rs2785580 rs946504 rs6429659 rs946504 rs6429659 rs812051
rs4908458 rs10779685 rs10399600 rs1883767 rs12407992 rs10754856 rs12407992 rs10754856 rs709207
rs4068399 rs2312049 rs10864321 rs2785581 rs4846208 rs2183102 rs4846208 rs2183102 rs806111
rs10779685 rs806104 rs11121065 rs2843493 rs4846209 rs4661493 rs4846209 rs4661493 rs1295101
rs2312049 rs11120961 rs3761923 rs2273041 rs4846210 rs3889322 rs4846210 rs3889322 rs546526
rs806104 rs812051 rs1295087 rs6703057 rs9332414 rs1079221 rs9332414 rs1079221 rs1295107
rs11120961 rs709207 rs4908494 rs17029184 rs12141416 rs6658316 rs12141416 rs6658316 rs10399600
rs812051 rs806111 rs9662088 rs1883764 rs1339458 rs6659078 rs1339458 rs6659078 rs10864321
rs709207 rs1295101 rs4908728 rs731975 rs17034643 rs6668363 rs17034643 rs6668363 rs11121065
rs806111 rs7524865 rs3789563 rs4908529 rs10492970 rs6429661 rs10492970 rs6429661 rs3761923
rs1295101 rs546526 rs3789560 rs4908863 rs17034660 rs10927438 rs17034660 rs10927438 rs1295087
rs7524865 rs1295107 rs756096 rs2247392 rs3748576 rs6682103 rs3748576 rs6682103 rs4908494
rs546526 rs10399600 rs6685332 rs3789524 rs12120191 rs6690681 rs12120191 rs6690681 rs9662088
rs1295107 rs10864321 rs12047044 rs3827723 rs746881 rs12567471 rs746881 rs12567471 rs4908728
rs10399600 rs11121065 rs3789553 rs6680884 rs912963 rs7530275 rs912963 rs7530275 rs3789563
rs10864321 rs3761923 rs4908752 rs4908865 rs912962 rs12122476 rs912962 rs12122476 rs3789560
rs11121065 rs1295087 rs17029103 rs1052598 rs10492972 rs2486769 rs10492972 rs2486769 rs3789559
rs3761923 rs4908494 rs4908757 rs2294711 rs7520935 rs12564154 rs7520935 rs12564154 rs756096
rs1295087 rs9662088 rs6679367 rs12071731 rs2039778 rs4661496 rs2039778 rs4661496 rs6685332
rs4908494 rs4908728 rs3789541 rs709209 rs3753037 rs10927440 rs3753037 rs10927440 rs12047044
rs9662088 rs3789563 rs3789530 rs1064721 rs2275424 rs2480057 rs2275424 rs2480057 rs3789553
rs4908728 rs756096 rs3789529 rs14281 rs3748577 rs10492984 rs3748577 rs10492984 rs4908752
rs3789563 rs6685332 rs1883769 rs12070839 rs12130220 rs12031064 rs12130220 rs12031064 rs17029103
rs756096 rs12047044 rs3827728 rs1802353 rs8019 rs12035028 rs8019 rs12035028 rs4908757
rs6685332 rs3789553 rs3810993 rs4908541 rs17034716 rs16850413 rs17034716 rs16850413 rs6679367
rs12047044 rs4908752 rs3810991 rs12073932 rs17401924 rs12733185 rs17401924 rs12733185 rs3789541
rs3789553 rs17029103 rs3810990 rs3827720 rs17401966 rs12044865 rs17401966 rs12044865 rs3789530
rs4908752 rs4908757 rs12037962 rs3789504 rs2182326 rs2105239 rs2182326 rs2105239 rs3789529
rs17029103 rs6679367 rs1883768 rs12404358 rs4475756 rs7540545 rs4475756 rs7540545 rs3827728
rs4908757 rs3789541 rs12046716 rs6692407 rs12734551 rs10927459 rs12734551 rs10927459 rs3810993
rs6679367 rs3789530 rs2281303 rs3789500 rs2297881 rs4661291 rs2297881 rs4661291 rs3810991
rs3789541 rs3789529 rs2785580 rs7516068 rs1555849 rs6666337 rs1555849 rs6666337 rs3810990
rs3789530 rs1883769 rs1883767 rs7554077 rs1556917 rs7527439 rs1556917 rs7527439 rs12037962
rs3789529 rs3827728 rs2785581 rs6671503 rs1556916 rs2103694 rs1556916 rs2103694 rs1883768
rs1883769 rs3810993 rs2843493 rs3789498 rs17034821 rs10803288 rs17034821 rs10803288 rs12046716
rs3827728 rs3810991 rs2273041 rs17029370 rs2185252 rs1543362 rs2185252 rs1543362 rs2281303
rs3810993 rs3810990 rs6703057 rs17029372 rs7546368 rs6668635 rs7546368 rs6668635 rs1883767
rs3810991 rs12037962 rs17029184 rs7528683 rs3748578 rs11578959 rs3748578 rs11578959 rs2273041
rs3810990 rs1883768 rs1883764 rs7547093 rs12403443 rs7553790 rs12403443 rs7553790 rs6703057
rs12037962 rs12046716 rs731975 rs3789496 rs12131441 rs7542378 rs12131441 rs7542378 rs17029184
rs1883768 rs2281303 rs4908529 rs7543514 rs17411502 rs11579756 rs17411502 rs11579756 rs1883764
rs12046716 rs2785580 rs4908863 rs4908877 rs11121551 rs761192 rs11121551 rs761192 rs731975
rs2281303 rs1883767 rs2247392 rs12087652 rs11121552 rs10927473 rs11121552 rs10927473 rs4908529
rs2785580 rs2785581 rs3789524 rs3789491 rs1536262 rs12758763 rs1536262 rs12758763 rs4908863
rs1883767 rs2843493 rs3827723 rs6696861 rs1002076 rs6690160 rs1002076 rs6690160 rs2247392
rs2785581 rs2273041 rs6680884 rs7555762 rs3748581 rs6690379 rs3748581 rs6690379 rs3789524
rs2843493 rs6703057 rs4908865 rs3789490 rs11587309 rs2294888 rs11587309 rs2294888 rs3827723
rs2273041 rs17029184 rs1052598 rs3789489 rs11121557 rs10927475 rs11121557 rs10927475 rs6680884
rs6703057 rs1883764 rs2294711 rs6577570 rs6682868 rs10803292 rs6682868 rs10803292 rs4908865
rs17029184 rs731975 rs12071731 rs4908880 rs12409754 rs34645579 rs12409754 rs34645579 rs1052598
rs1883764 rs4908529 rs709209 rs7545051 rs3737155 rs11589844 rs3737155 rs11589844 rs2294711
rs731975 rs4908863 rs1064721 rs3789486 rs4846219 rs2038164 rs4846219 rs2038164 rs12071731
rs4908529 rs2247392 rs14281 rs3789484 rs11579365 rs7530236 rs11579365 rs7530236 rs709209
rs4908863 rs3789524 rs12070839 rs742506 rs4846221 rs6429671 rs4846221 rs6429671 rs1064721
rs2247392 rs3827723 rs1802353 rs3789482 rs663364 rs705582 rs663364 rs705582 rs14281
rs3789524 rs6680884 rs4908541 rs6680950 rs544289 rs10803303 rs544289 rs10803303 rs12070839
rs3827723 rs4908865 rs12073932 rs4908881 rs2847337 rs7534010 rs2847337 rs7534010 rs1802353
rs6680884 rs1052598 rs3789506 rs11121694 rs1307489 rs4661514 rs1307489 rs4661514 rs4908541
rs4908865 rs2294711 rs3827720 rs742505 rs1307490 rs4661300 rs1307490 rs4661300 rs12073932
rs1052598 rs12071731 rs3789504 rs742504 rs1307494 rs12136961 rs1307494 rs12136961 rs11811690
rs2294711 rs709209 rs12404358 rs3827718 rs628462 rs6704445 rs628462 rs6704445 rs3789506
rs12071731 rs1064721 rs6692407 rs11121699 rs666103 rs1569635 rs666103 rs1569635 rs3827720
rs709209 rs14281 rs3789500 rs9662106 rs1307497 rs10754867 rs1307497 rs10754867 rs3789504
rs1064721 rs12070839 rs7516068 rs3789466 rs2483686 rs12140709 rs2483686 rs12140709 rs12404358
rs14281 rs1802353 rs7554077 rs3789465 rs6667629 rs12045403 rs6667629 rs12045403 rs6692407
rs12070839 rs4908541 rs6671503 rs7515832 rs607941 rs4661517 rs607941 rs4661517 rs3789500
rs1802353 rs12073932 rs3789498 rs4908547 rs585870 rs10803311 rs585870 rs10803311 rs7516068
rs4908541 rs3789506 rs17029370 rs6660500 rs620405 rs1997762 rs620405 rs1997762 rs7554077
rs12073932 rs3827720 rs17029372 rs6683017 rs622623 rs6660333 rs622623 rs6660333 rs6671503
rs3789506 rs3789504 rs7528683 rs3789463 rs636291 rs6429674 rs636291 rs6429674 rs3789498
rs3827720 rs12404358 rs7547093 rs6663299 rs662064 rs6429677 rs662064 rs6429677 rs17029370
rs3789504 rs6692407 rs3789496 rs7524775 rs647281 rs6704226 rs647281 rs6704226 rs17029372
rs12404358 rs3789500 rs7543514 rs4582826 rs589400 rs6661767 rs589400 rs6661767 rs7528683
rs6692407 rs7516068 rs4908877 rs17026985 rs2506878 rs1630120 rs2506878 rs1630120 rs7547093
rs3789500 rs7554077 rs12087652 rs7529205 rs616488 rs6693267 rs616488 rs6693267 rs3789496
rs7516068 rs6671503 rs3789491 rs3791184 rs616402 rs6682312 rs616402 rs6682312 rs7543514
rs7554077 rs3789498 rs6696861 rs11364 rs604814 rs1737352 rs604814 rs1737352 rs4908877
rs6671503 rs17029370 rs7555762 rs4908891 rs604369 rs2014618 rs604369 rs2014618 rs12087652
rs3789498 rs17029372 rs3789490 rs12078257 rs2274985 rs3930209 rs2274985 rs3930209 rs3789491
rs17029370 rs7528683 rs3789489 rs932402 rs11584327 rs6671788 rs11584327 rs6671788 rs6696861
rs17029372 rs7547093 rs6577570 rs34064241 rs2483677 rs10927556 rs2483677 rs10927556 rs7555762
rs7528683 rs3789496 rs4908880 rs2103673 rs2056417 rs6671110 rs2056417 rs6671110 rs3789490
rs7547093 rs7543514 rs7545051 rs3138159 rs2480782 rs3845590 rs2480782 rs3845590 rs3789489
rs3789496 rs4908877 rs3789486 rs3138156 rs12375 rs10489353 rs12375 rs10489353 rs6577570
rs7543514 rs12087652 rs3789484 rs11800462 rs2480777 rs6694657 rs2480777 rs6694657 rs4908880
rs4908877 rs3789491 rs742506 rs730600 rs2506898 rs6658818 rs2506898 rs6658818 rs7545051
rs12087652 rs6696861 rs3789482 rs3007421 rs2480775 rs10489354 rs2480775 rs10489354 rs3789486
rs3789491 rs7555762 rs6680950 rs2986753 rs944191 rs2311336 rs944191 rs2311336 rs3789484
rs6696861 rs3789490 rs4908881 rs1002966 rs4846230 rs804134 rs4846230 rs804134 rs742506
rs7555762 rs3789489 rs11121694 rs2986742 rs2480773 rs12127407 rs2480773 rs12127407 rs3789482
rs3789490 rs6577570 rs742505 rs11806429 rs2480772 rs705579 rs2480772 rs705579 rs6680950
rs3789489 rs4908880 rs742504 rs9434795 rs12120962 rs2103117 rs12120962 rs2103117 rs4908881
rs6577570 rs7545051 rs3827718 rs4908554 rs6688558 rs3856273 rs6688558 rs3856273 rs3789479
rs4908880 rs3789486 rs11121699 rs3935435 rs7555790 rs2807568 rs7555790 rs2807568 rs11121694
rs7545051 rs3789484 rs9662106 rs4243830 rs10157111 rs2690018 rs10157111 rs2690018 rs742505
rs3789486 rs742506 rs3789466 rs1556035 rs10864463 rs2807552 rs10864463 rs2807552 rs742504
rs3789484 rs3789482 rs3789465 rs1010584 rs12127400 rs2803396 rs12127400 rs2803396 rs3827718
rs742506 rs6680950 rs7515832 rs4908904 rs4240915 rs2690022 rs4240915 rs2690022 rs11121699
rs3789482 rs4908881 rs4908547 rs12046229 rs17035305 rs2690024 rs17035305 rs2690024 rs9662106
rs6680950 rs11121694 rs6660500 rs11122043 rs12028449 rs868047 rs12028449 rs868047 rs3789466
rs4908881 rs742505 rs6683017 rs7540913 rs12402967 rs2807563 rs12402967 rs2807563 rs3789465
rs11121694 rs742504 rs3789463 rs11809957 rs6687430 rs10927586 rs6687430 rs10927586 rs7515832
rs742505 rs3827718 rs6663299 rs1064835 rs12741973 rs10927611 rs12741973 rs10927611 rs4908547
rs742504 rs11121699 rs7524775 rs13513 rs12090714 rs10803335 rs12090714 rs10803335 rs6660500
rs3827718 rs9662106 rs4582826 rs11122083 rs6540940 rs4661557 rs6540940 rs4661557 rs6683017
rs11121699 rs3789466 rs17026985 rs10746502 rs284272 rs7529561 rs284272 rs7529561 rs3789463
rs9662106 rs3789465 rs7529205 rs11122091 rs284269 rs10754876 rs284269 rs10754876 rs6663299
rs3789466 rs7515832 rs3791184 rs10864625 rs284268 rs10803338 rs284268 rs10803338 rs7524775
rs3789465 rs4908547 rs11364 rs4908923 rs284267 rs6682548 rs284267 rs6682548 rs4582826
rs7515832 rs6660500 rs4908891 rs4908563 rs284283 rs12048071 rs284283 rs12048071 rs17026985
rs4908547 rs6683017 rs12078257 rs12080675 rs284281 rs7541955 rs284281 rs7541955 rs7529205
rs6660500 rs3789463 rs932402 rs11122096 rs481453 rs10927634 rs481453 rs10927634 rs3791184
rs6683017 rs6663299 rs34064241 rs11587438 rs479407 rs2175771 rs479407 rs2175771 rs11364
rs3789463 rs7524775 rs2103673 rs12041318 rs284235 rs2311859 rs284235 rs2311859 rs4908891
rs6663299 rs4582826 rs3138159 rs731024 rs190775 rs4520412 rs190775 rs4520412 rs12078257
rs7524775 rs17026985 rs3138156 rs6682920 rs284301 rs938255 rs284301 rs938255 rs932402
rs4582826 rs7529205 rs11800462 rs17029628 rs11587145 rs10803341 rs11587145 rs10803341 rs34064241
rs17026985 rs3791184 rs730600 rs201171 rs17035541 rs2076566 rs17035541 rs2076566 rs2103673
rs7529205 rs11364 rs3007421 rs1556036 rs12567769 rs9943244 rs12567769 rs9943244 rs1002966
rs3791184 rs4908891 rs2986753 rs7521134 rs4845952 rs4661317 rs4845952 rs4661317 rs2986742
rs11364 rs12078257 rs1002966 rs4587589 rs205488 rs4661572 rs205488 rs4661572 rs11806429
rs4908891 rs932402 rs2986742 rs35070405 rs11121617 rs1000313 rs11121617 rs1000313 rs9434795
rs12078257 rs34064241 rs11806429 rs6678681 rs6658023 rs1000314 rs6658023 rs1000314 rs4908554
rs932402 rs2103673 rs9434795 rs12028517 rs10864471 rs476859 rs10864471 rs476859 rs3935435
rs34064241 rs3138159 rs4908554 rs481771 rs1737617 rs6695209 rs1737617 rs6695209 rs4243830
rs2103673 rs3138156 rs3935435 rs11583755 rs718047 rs7515649 rs718047 rs7515649 rs1556035
rs3138159 rs11800462 rs4243830 rs200436 rs6688450 rs11807820 rs6688450 rs11807820 rs1010584
rs3138156 rs730600 rs1556035 rs10779795 rs539790 rs2235788 rs539790 rs2235788 rs4908904
rs11800462 rs3007421 rs1010584 rs2072948 rs634478 rs733677 rs634478 rs733677 rs12046229
rs730600 rs2986753 rs4908904 rs12034227 rs7555879 rs7524358 rs7555879 rs7524358 rs11122043
rs3007421 rs1002966 rs12046229 rs3747994 rs497483 rs2206761 rs497483 rs2206761 rs7540913
rs2986753 rs2986742 rs11122043 rs14057 rs527676 rs10927687 rs527676 rs10927687 rs11809957
rs1002966 rs11806429 rs7540913 rs12127219 rs580547 rs6429711 rs580547 rs6429711 rs12047275
rs2986742 rs9434795 rs11809957 rs11122109 rs541695 rs761301 rs541695 rs761301 rs1064835
rs11806429 rs4908554 rs1064835 rs12079872 rs535724 rs7543456 rs535724 rs7543456 rs13513
rs9434795 rs3935435 rs13513 rs742394 rs672270 rs10927689 rs672270 rs10927689 rs17029613
rs4908554 rs4243830 rs11122083 rs12727844 rs515331 rs6429718 rs515331 rs6429718 rs11122083
rs3935435 rs1556035 rs10746502 rs1043681 rs496604 rs10489453 rs496604 rs10489453 rs10746502
rs4243830 rs1010584 rs11122091 rs10523 rs12048262 rs10489452 rs12048262 rs10489452 rs11122091
rs1556035 rs4908904 rs10864625 rs11892 rs1280993 rs16851354 rs1280993 rs16851354 rs6577582
rs1010584 rs12046229 rs4908923 rs6577583 rs1769678 rs16851358 rs1769678 rs16851358 rs10864625
rs4908904 rs11122043 rs4908563 rs200448 rs1280992 rs10927697 rs1280992 rs10927697 rs4908923
rs12046229 rs7540913 rs12080675 rs200447 rs1280988 rs4661590 rs1280988 rs4661590 rs4908925
rs11122043 rs11809957 rs11122096 rs200458 rs10864476 rs10927709 rs10864476 rs10927709 rs4908563
rs7540913 rs1064835 rs11587438 rs200457 rs10157927 rs16851387 rs10157927 rs16851387 rs12080675
rs11809957 rs13513 rs12041318 rs200456 rs2486671 rs10927713 rs2486671 rs10927713 rs11122096
rs1064835 rs11122083 rs731024 rs7549198 rs1281003 rs7536482 rs1281003 rs7536482 rs11587438
rs13513 rs10746502 rs6682920 rs2235564 rs6656310 rs10927720 rs6656310 rs10927720 rs12041318
rs11122083 rs11122091 rs17029628 rs200440 rs6696682 rs4661603 rs6696682 rs4661603 rs731024
rs10746502 rs10864625 rs201171 rs6577584 rs1281018 rs12048075 rs1281018 rs12048075 rs6682920
rs11122091 rs4908923 rs1556036 rs2281190 rs10864483 rs6429728 rs10864483 rs6429728 rs17029628
rs10864625 rs4908563 rs7521134 rs6659873 rs1281013 rs6429729 rs1281013 rs6429729 rs201171
rs4908923 rs12080675 rs4587589 rs2235563 rs1281009 rs3753313 rs1281009 rs3753313 rs1556036
rs4908563 rs11122096 rs35070405 rs11122115 rs1281008 rs4661327 rs1281008 rs4661327 rs7521134
rs12080675 rs11587438 rs6678681 rs200449 rs11121657 rs1780593 rs11121657 rs1780593 rs4587589
rs11122096 rs12041318 rs12028517 rs2294528 rs6540959 rs10927757 rs6540959 rs10927757 rs35070405
rs11587438 rs731024 rs481771 rs201151 rs12758610 rs10927764 rs12758610 rs10927764 rs6678681
rs12041318 rs6682920 rs11583755 rs3789572 rs6685896 rs493970 rs6685896 rs493970 rs12028517
rs731024 rs17029628 rs200436 rs201166 rs6667397 rs575530 rs6667397 rs575530 rs481771
rs6682920 rs201171 rs10779795 rs156985 rs6659326 rs572953 rs6659326 rs572953 rs11583755
rs17029628 rs1556036 rs2072948 rs12126058 rs11121663 rs10927765 rs11121663 rs10927765 rs200436
rs201171 rs7521134 rs12034227 rs200444 rs11121664 rs1737344 rs11121664 rs1737344 rs10779795
rs1556036 rs4587589 rs3747994 rs156989 rs2003046 rs537476 rs2003046 rs537476 rs2072948
rs7521134 rs35070405 rs14057 rs156987 rs12565727 rs536364 rs12565727 rs536364 rs12034227
rs4587589 rs6678681 rs12127219 rs156984 rs9659356 rs486557 rs9659356 rs486557 rs3747994
rs35070405 rs12028517 rs11122109 rs3827729 rs11576658 rs6693441 rs11576658 rs6693441 rs14057
rs6678681 rs481771 rs12079872 rs429383 rs11121667 rs17377023 rs11121667 rs17377023 rs12127219
rs12028517 rs11583755 rs742394 rs278017 rs9430161 rs10489962 rs9430161 rs10489962 rs11122109
rs481771 rs200436 rs12727844 rs278020 rs11121675 rs7554324 rs11121675 rs7554324 rs12079872
rs11583755 rs10779795 rs1043681 rs278021 rs11121676 rs3765356 rs11121676 rs3765356 rs742394
rs200436 rs2072948 rs10523 rs399242 rs12744501 rs3765357 rs12744501 rs3765357 rs12727844
rs10779795 rs12034227 rs11892 rs11122119 rs9430335 rs10127456 rs9430335 rs10127456 rs1043681
rs2072948 rs3747994 rs6577583 rs277670 rs3765895 rs7549599 rs3765895 rs7549599 rs10523
rs12034227 rs14057 rs200448 rs277672 rs3765896 rs7549759 rs3765896 rs7549759 rs11892
rs3747994 rs12127219 rs200447 rs546126 rs3765897 rs763821 rs3765897 rs763821 rs6577583
rs14057 rs11122109 rs200458 rs277679 rs2273348 rs7532826 rs2273348 rs7532826 rs200448
rs12127219 rs12079872 rs200457 rs202577 rs1782455 rs2473358 rs1782455 rs2473358 rs200458
rs11122109 rs742394 rs200456 rs11590169 rs2273346 rs7545204 rs2273346 rs7545204 rs7549198
rs12079872 rs12727844 rs7549198 rs447558 rs12711521 rs2473360 rs12711521 rs2473360 rs2235564
rs742394 rs1043681 rs2235564 rs449250 rs7556039 rs484711 rs7556039 rs484711 rs200440
rs12727844 rs10523 rs200440 rs2134318 rs3765901 rs488595 rs3765901 rs488595 rs6577584
rs1043681 rs11892 rs6577584 rs12724107 rs2273344 rs4661330 rs2273344 rs4661330 rs2281190
rs10523 rs6577583 rs2281190 rs12065191 rs7548659 rs10803382 rs7548659 rs10803382 rs6659873
rs11892 rs200448 rs6659873 rs277675 rs12121344 rs876295 rs12121344 rs876295 rs2235563
rs6577583 rs200447 rs2235563 rs11122135 rs12137285 rs17368978 rs12137285 rs17368978 rs200449
rs200448 rs200458 rs11122115 rs277665 rs12122160 rs17368999 rs12122160 rs17368999 rs2294528
rs200447 rs200457 rs200449 rs12069069 rs743576 rs742362 rs743576 rs742362 rs201151
rs200458 rs200456 rs2294528 rs422111 rs2791655 rs2473345 rs2791655 rs2473345 rs3789572
rs200457 rs7549198 rs201151 rs378930 rs2791653 rs733887 rs2791653 rs733887 rs201166
rs200456 rs2235564 rs3789572 rs406619 rs17036297 rs2473356 rs17036297 rs2473356 rs12126058
rs7549198 rs200440 rs201166 rs11122141 rs2273337 rs10754889 rs2273337 rs10754889 rs200444
rs2235564 rs6577584 rs156985 rs430962 rs12136825 rs6693417 rs12136825 rs6693417 rs156989
rs200440 rs2281190 rs12126058 rs391674 rs2273336 rs551713 rs2273336 rs551713 rs3827729
rs6577584 rs6659873 rs200444 rs1475635 rs2273335 rs11585808 rs2273335 rs11585808 rs278017
rs2281190 rs2235563 rs156989 rs11122143 rs12133922 rs2861484 rs12133922 rs2861484 rs278020
rs6659873 rs11122115 rs156987 rs11122144 rs2536 rs4646092 rs2536 rs4646092 rs11122119
rs2235563 rs200449 rs156984 rs11122146 rs12117241 rs4646091 rs12117241 rs4646091 rs277670
rs11122115 rs2294528 rs3827729 rs17029843 rs2275525 rs4646049 rs2275525 rs4646049 rs277672
rs200449 rs201151 rs429383 rs10864639 rs17036350 rs2042369 rs17036350 rs2042369 rs546126
rs2294528 rs3789572 rs278017 rs1542899 rs11121691 rs16851731 rs11121691 rs16851731 rs277679
rs201151 rs201166 rs278020 rs12059518 rs868080 rs11583306 rs868080 rs11583306 rs202577
rs3789572 rs156985 rs278021 rs12070784 rs3737611 rs11584398 rs3737611 rs11584398 rs447558
rs201166 rs12126058 rs399242 rs12735232 rs2275527 rs7533125 rs2275527 rs7533125 rs17029813
rs156985 rs200444 rs11122119 rs659459 rs1417131 rs3856275 rs1417131 rs3856275 rs449250
rs12126058 rs156989 rs277670 rs629196 rs3730381 rs1547032 rs3730381 rs1547032 rs2134318
rs200444 rs156987 rs277672 rs17029909 rs12144023 rs6692555 rs12144023 rs6692555 rs12065191
rs156989 rs156984 rs546126 rs623974 rs6701524 rs12075016 rs6701524 rs12075016 rs277675
rs156987 rs3827729 rs277679 rs12088027 rs2275528 rs7546138 rs2275528 rs7546138 rs11122135
rs156984 rs429383 rs202577 rs17441375 rs4282823 rs12090337 rs4282823 rs12090337 rs277665
rs3827729 rs278017 rs11590169 rs811400 rs7553827 rs12065705 rs7553827 rs12065705 rs12069069
rs429383 rs278020 rs447558 rs12023462 rs11121695 rs867321 rs11121695 rs867321 rs422111
rs278017 rs278021 rs449250 rs4908425 rs10864490 rs7512358 rs10864490 rs7512358 rs378930
rs278020 rs399242 rs2134318 rs12058103 rs17036452 rs10803398 rs17036452 rs10803398 rs406619
rs278021 rs11122119 rs12724107 rs4908570 rs11121696 rs10927852 rs11121696 rs10927852 rs11122141
rs399242 rs277670 rs12065191 rs11120779 rs17036458 rs12730950 rs17036458 rs12730950 rs430962
rs11122119 rs277672 rs277675 rs1972306 rs12121866 rs11810329 rs12121866 rs11810329 rs391674
rs277670 rs546126 rs11122135 rs12406288 rs12118640 rs10737910 rs12118640 rs10737910 rs1475635
rs277672 rs277679 rs277665 rs17029963 rs12122605 rs2902164 rs12122605 rs2902164 rs11122143
rs546126 rs202577 rs12069069 rs6657847 rs12122678 rs2013019 rs12122678 rs2013019 rs11122144
rs277679 rs11590169 rs422111 rs6688732 rs2076658 rs1806991 rs2076658 rs1806991 rs11122146
rs202577 rs447558 rs378930 rs7546903 rs12124598 rs16852022 rs12124598 rs16852022 rs17029843
rs11590169 rs449250 rs406619 rs2063313 rs3765903 rs2862162 rs3765903 rs2862162 rs10864639
rs447558 rs2134318 rs11122141 rs10492951 rs1010447 rs6677321 rs1010447 rs6677321 rs1542899
rs449250 rs12724107 rs430962 rs6655933 rs12116957 rs4661661 rs12116957 rs4661661 rs12059518
rs2134318 rs12065191 rs391674 rs10399866 rs7526649 rs4661667 rs7526649 rs4661667 rs12070784
rs12724107 rs277675 rs1475635 rs3810982 rs10779751 rs10927863 rs10779751 rs10927863 rs12735232
rs12065191 rs11122135 rs11122143 rs1876848 rs1064261 rs2268341 rs1064261 rs2268341 rs659459
rs277675 rs277665 rs11122144 rs17030041 rs11121704 rs10927875 rs11121704 rs10927875 rs629196
rs11122135 rs12069069 rs11122146 rs17030044 rs2024627 rs3979179 rs2024627 rs3979179 rs17029909
rs277665 rs422111 rs17029843 rs6691442 rs2076656 rs698894 rs2076656 rs698894 rs623974
rs12069069 rs378930 rs10864639 rs12132296 rs1205592 rs1739822 rs1205592 rs1739822 rs12088027
rs422111 rs406619 rs1542899 rs6577393 rs11121710 rs1763622 rs11121710 rs1763622 rs17441375
rs378930 rs11122141 rs12059518 rs11586867 rs12142905 rs1763616 rs12142905 rs1763616 rs811400
rs406619 rs430962 rs12070784 rs4908427 rs12125777 rs1763612 rs12125777 rs1763612 rs12023462
rs11122141 rs391674 rs12735232 rs4908428 rs1883965 rs1739839 rs1883965 rs1739839 rs4908425
rs430962 rs1475635 rs659459 rs1892262 rs6671083 rs1544131 rs6671083 rs1544131 rs12058103
rs391674 rs11122143 rs629196 rs1892261 rs1074078 rs11260711 rs1074078 rs11260711 rs4908570
rs1475635 rs11122144 rs17029909 rs12751613 rs6685950 rs3754334 rs6685950 rs3754334 rs11120779
rs11122143 rs11122146 rs623974 rs12122806 rs12143691 rs10907223 rs12143691 rs10907223 rs1972306
rs11122144 rs17029843 rs12088027 rs867389 rs2982376 rs6603855 rs2982376 rs6603855 rs12406288
rs11122146 rs10864639 rs17441375 rs4908574 rs2982380 rs6603856 rs2982380 rs6603856 rs17029963
rs17029843 rs1542899 rs811400 rs2898917 rs2993664 rs13375644 rs2993664 rs13375644 rs6657847
rs10864639 rs12059518 rs12023462 rs2412219 rs3120819 rs12405694 rs3120819 rs12405694 rs6688732
rs1542899 rs12070784 rs4908425 rs41447147 rs2982384 rs1566145 rs2982384 rs1566145 rs7546903
rs12059518 rs12735232 rs12058103 rs7519035 rs3124632 rs6678618 rs3124632 rs6678618 rs2063313
rs12070784 rs659459 rs4908570 rs6577395 rs3010228 rs12401559 rs3010228 rs12401559 rs10492951
rs12735232 rs629196 rs11120779 rs12043429 rs2744844 rs12408813 rs2744844 rs12408813 rs6655933
rs659459 rs17029909 rs1972306 rs11586158 rs10864498 rs11588341 rs10864498 rs11588341 rs10399866
rs629196 rs623974 rs12406288 rs4908575 rs2744847 rs6661012 rs2744847 rs6661012 rs3810982
rs17029909 rs12088027 rs17029963 rs12134815 rs2744854 rs7538966 rs2744854 rs7538966 rs1876848
rs623974 rs17441375 rs6657847 rs7554752 rs2335404 rs4661718 rs2335404 rs4661718 rs17030041
rs12088027 rs811400 rs6688732 rs884736 rs2335405 rs4233540 rs2335405 rs4233540 rs17030044
rs17441375 rs12023462 rs7546903 rs11809206 rs2744812 rs6677710 rs2744812 rs6677710 rs6691442
rs811400 rs4908425 rs2063313 rs12726405 rs2982371 rs12057222 rs2982371 rs12057222 rs12132296
rs12023462 rs12058103 rs10492951 rs7539029 rs3010208 rs7538216 rs3010208 rs7538216 rs6577393
rs4908425 rs4908570 rs6655933 rs1013248 rs6660541 rs4537547 rs6660541 rs4537547 rs11586867
rs12058103 rs11120779 rs10399866 rs17030082 rs4335380 rs12740413 rs4335380 rs12740413 rs4908427
rs4908570 rs1972306 rs3810982 rs12033659 rs6702848 rs6697459 rs6702848 rs6697459 rs4908428
rs11120779 rs12406288 rs1876848 rs6701312 rs12058244 rs221030 rs12058244 rs221030 rs1892262
rs1972306 rs17029963 rs17030041 rs6698901 rs6671983 rs221031 rs6671983 rs221031 rs1892261
rs12406288 rs6657847 rs17030044 rs1317017 rs11121731 rs221032 rs11121731 rs221032 rs12751613
rs17029963 rs6688732 rs6691442 rs6681529 rs2077480 rs221035 rs2077480 rs221035 rs12122806
rs6657847 rs7546903 rs12132296 rs12128446 rs877307 rs221037 rs877307 rs221037 rs867389
rs6688732 rs2063313 rs6577393 rs12043302 rs11585441 rs221045 rs11585441 rs221045 rs4908574
rs7546903 rs10492951 rs11586867 rs10128022 rs11577773 rs221048 rs11577773 rs221048 rs2898917
rs2063313 rs6655933 rs4908427 rs17030127 rs12026602 rs221060 rs12026602 rs221060 rs2412219
rs10492951 rs10399866 rs4908428 rs17030129 rs11121742 rs12751725 rs11121742 rs12751725 rs41447147
rs6655933 rs3810982 rs1892262 rs7525119 rs12125968 rs12728772 rs12125968 rs12728772 rs7519035
rs10399866 rs1876848 rs1892261 rs4908432 rs12046038 rs12119764 rs12046038 rs12119764 rs6577395
rs3810982 rs17030041 rs12751613 rs2898915 rs4846008 rs6693819 rs4846008 rs6693819 rs12043429
rs1876848 rs17030044 rs12122806 rs2275909 rs7546801 rs2863845 rs7546801 rs2863845 rs11586158
rs17030041 rs6691442 rs867389 rs7513507 rs6674692 rs6603850 rs6674692 rs6603850 rs4908575
rs17030044 rs12132296 rs4908574 rs6577401 rs10159458 rs964042 rs10159458 rs964042 rs12134815
rs6691442 rs6577393 rs2898917 rs11588097 rs11121748 rs6683278 rs11121748 rs6683278 rs7554752
rs12132296 rs11586867 rs2412219 rs6656639 rs2007215 rs3738632 rs2007215 rs3738632 rs884736
rs6577393 rs4908427 rs41447147 rs7543531 rs2379135 rs6693451 rs2379135 rs6693451 rs11809206
rs11586867 rs4908428 rs7519035 rs6665293 rs12565837 rs17369676 rs12565837 rs17369676 rs12726405
rs4908427 rs1892262 rs6577395 rs6690584 rs11121753 rs7536390 rs11121753 rs7536390 rs7539029
rs4908428 rs1892261 rs12043429 rs11809898 rs11582732 rs4661729 rs11582732 rs4661729 rs1013248
rs1892262 rs12751613 rs11586158 rs17030152 rs4846012 rs1008529 rs4846012 rs1008529 rs17030082
rs1892261 rs12122806 rs4908575 rs11120820 rs12130483 rs11585312 rs12130483 rs11585312 rs12033659
rs12751613 rs867389 rs12134815 rs11588846 rs12144924 rs10489599 rs12144924 rs10489599 rs6701312
rs12122806 rs4908574 rs7554752 rs4243823 rs2817637 rs12084628 rs2817637 rs12084628 rs6698901
rs867389 rs2898917 rs884736 rs10864266 rs17036947 rs718178 rs17036947 rs718178 rs1317017
rs4908574 rs2412219 rs11809206 rs3986512 rs12135502 rs2047369 rs12135502 rs2047369 rs6681529
rs2898917 rs41447147 rs12726405 rs12048981 rs2072996 rs4661732 rs2072996 rs4661732 rs12128446
rs2412219 rs7519035 rs7539029 rs12738895 rs2076469 rs4661733 rs2076469 rs4661733 rs12043302
rs41447147 rs6577395 rs1013248 rs4908588 rs2745260 rs2983163 rs2745260 rs2983163 rs10128022
rs7519035 rs12043429 rs17030082 rs7553111 rs6683331 rs11590217 rs6683331 rs11590217 rs17030127
rs6577395 rs11586158 rs12033659 rs12728534 rs2817613 rs12120676 rs2817613 rs12120676 rs17030129
rs12043429 rs4908575 rs6701312 rs6686587 rs2745291 rs11260718 rs2745291 rs11260718 rs7525119
rs11586158 rs12134815 rs6698901 rs6577408 rs2594289 rs10489598 rs2594289 rs10489598 rs4908432
rs4908575 rs7554752 rs1317017 rs7535234 rs2745285 rs2994142 rs2745285 rs2994142 rs2898915
rs12134815 rs884736 rs6681529 rs7524998 rs2745275 rs11260720 rs2745275 rs11260720 rs2275909
rs7554752 rs11809206 rs12128446 rs4074964 rs761084 rs1007150 rs761084 rs1007150 rs7513507
rs884736 rs12726405 rs12043302 rs12025462 rs4542213 rs12122897 rs4542213 rs12122897 rs6577401
rs11809206 rs7539029 rs10128022 rs11580005 rs909945 rs11260725 rs909945 rs11260725 rs11588097
rs12726405 rs1013248 rs17030127 rs10746466 rs761092 rs4661736 rs761092 rs4661736 rs6656639
rs7539029 rs17030082 rs17030129 rs4908591 rs6701965 rs4661361 rs6701965 rs4661361 rs7543531
rs1013248 rs12033659 rs7525119 rs12564136 rs17037122 rs11588920 rs17037122 rs11588920 rs6665293
rs17030082 rs6701312 rs4908432 rs6577410 rs909934 rs612727 rs909934 rs612727 rs6690584
rs12033659 rs6698901 rs2898915 rs4378229 rs2294642 rs12064256 rs2294642 rs12064256 rs11809898
rs6701312 rs1317017 rs2275909 rs6690314 rs3820340 rs696605 rs3820340 rs696605 rs17030152
rs6698901 rs6681529 rs7513507 rs7552540 rs3125812 rs156908 rs3125812 rs156908 rs11120820
rs1317017 rs12128446 rs6577401 rs7553100 rs3117066 rs2143808 rs3117066 rs2143808 rs11588846
rs6681529 rs12043302 rs11588097 rs10779671 rs3117067 rs12097969 rs3117067 rs12097969 rs4243823
rs12128446 rs10128022 rs6656639 rs7414485 rs7513972 rs4920355 rs7513972 rs4920355 rs10864266
rs12043302 rs17030127 rs7543531 rs3923058 rs3767300 rs2281376 rs3767300 rs2281376 rs3986512
rs10128022 rs17030129 rs6665293 rs4553221 rs2336030 rs11203277 rs2336030 rs11203277 rs12048981
rs17030127 rs7525119 rs6690584 rs7522545 rs2233004 rs3754511 rs2233004 rs3754511 rs12738895
rs17030129 rs4908432 rs11809898 rs11584416 rs2336031 rs2235918 rs2336031 rs2235918 rs4908588
rs7525119 rs2898915 rs17030152 rs10864271 rs6679089 rs2235914 rs6679089 rs2235914 rs7553111
rs4908432 rs2275909 rs11120820 rs9434824 rs1555079 rs2235910 rs1555079 rs2235910 rs12728534
rs2898915 rs7513507 rs11588846 rs17345754 rs1534991 rs1022579 rs1534991 rs1022579 rs7517585
rs2275909 rs6577401 rs4243823 rs11120837 rs1534989 rs12408879 rs1534989 rs12408879 rs6686587
rs7513507 rs11588097 rs10864266 rs2187901 rs1534987 rs6681946 rs1534987 rs6681946 rs6577408
rs6577401 rs6656639 rs3986512 rs1009113 rs6676319 rs2454160 rs6676319 rs2454160 rs7535234
rs11588097 rs7543531 rs12048981 rs9434459 rs7414943 rs2454161 rs7414943 rs2454161 rs7524998
rs6656639 rs6665293 rs12738895 rs9434833 rs4846029 rs2454162 rs4846029 rs2454162 rs4074964
rs7543531 rs6690584 rs4908588 rs7511741 rs4073395 rs4620585 rs4073395 rs4620585 rs12025462
rs6665293 rs11809898 rs7553111 rs9434834 rs12752700 rs2454163 rs12752700 rs2454163 rs11580005
rs6690584 rs17030152 rs12728534 rs7544611 rs8617 rs2454170 rs8617 rs2454170 rs10746466
rs11809898 rs11120820 rs6686587 rs2071917 rs1128059 rs12024177 rs1128059 rs12024177 rs4908591
rs17030152 rs11588846 rs6577408 rs2071918 rs1128065 rs3003406 rs1128065 rs3003406 rs12564136
rs11120820 rs4243823 rs7535234 rs12070592 rs11121821 rs2977235 rs11121821 rs2977235 rs6577410
rs11588846 rs10864266 rs7524998 rs10864275 rs4075033 rs2977310 rs4075033 rs2977310 rs4378229
rs4243823 rs3986512 rs4074964 rs10864276 rs1133398 rs2977227 rs1133398 rs2977227 rs6690314
rs10864266 rs12048981 rs12025462 rs1010806 rs4845875 rs4920579 rs4845875 rs4920579 rs7552540
rs3986512 rs12738895 rs11580005 rs4908440 rs4845877 rs9803868 rs4845877 rs9803868 rs7553100
rs12048981 rs4908588 rs10746466 rs10779674 rs4845881 rs6673643 rs4845881 rs6673643 rs10779671
rs12738895 rs7553111 rs4908591 rs17349901 rs6667720 rs3003423 rs6667720 rs3003423 rs7414485
rs4908588 rs12728534 rs12564136 rs7528710 rs6540999 rs12025184 rs6540999 rs12025184 rs3923058
rs7553111 rs7517585 rs6577410 rs17030322 rs11121828 rs4363467 rs11121828 rs4363467 rs4553221
rs12728534 rs6686587 rs4378229 rs7527268 rs6696752 rs3003426 rs6696752 rs3003426 rs7522545
rs7517585 rs6577408 rs6690314 rs9434845 rs12132479 rs3003429 rs12132479 rs3003429 rs11584416
rs6686587 rs7535234 rs7552540 rs7532024 rs6699881 rs2272627 rs6699881 rs2272627 rs10864271
rs6577408 rs7524998 rs7553100 rs4908443 rs7538516 rs10888012 rs7538516 rs10888012 rs9434824
rs7535234 rs4074964 rs10779671 rs10779675 rs6541001 rs3900818 rs6541001 rs3900818 rs17345754
rs7524998 rs12025462 rs7414485 rs6656160 rs10779765 rs2977295 rs10779765 rs2977295 rs11120837
rs4074964 rs11580005 rs3923058 rs4460663 rs10864540 rs3003434 rs10864540 rs3003434 rs2187901
rs12025462 rs10746466 rs4553221 rs6698911 rs6697244 rs7548900 rs6697244 rs7548900 rs1009113
rs11580005 rs4908591 rs7522545 rs12032971 rs4845882 rs6586516 rs4845882 rs6586516 rs9434459
rs10746466 rs12564136 rs11584416 rs4908600 rs4846048 rs2477142 rs4846048 rs2477142 rs9434833
rs4908591 rs6577410 rs10864271 rs12090163 rs1537516 rs2477141 rs1537516 rs2477141 rs7511741
rs12564136 rs4378229 rs9434824 rs4908601 rs2274976 rs2477137 rs2274976 rs2477137 rs9434834
rs6577410 rs6690314 rs17345754 rs970973 rs13306556 rs1748035 rs13306556 rs1748035 rs7544611
rs4378229 rs7552540 rs11120837 rs12751444 rs1476413 rs1748033 rs1476413 rs1748033 rs2071917
rs6690314 rs7553100 rs2187901 rs11587739 rs1801131 rs1635586 rs1801131 rs1635586 rs2071918
rs7552540 rs10779671 rs1009113 rs7527889 rs6541003 rs16825533 rs6541003 rs16825533 rs12070592
rs7553100 rs7414485 rs9434459 rs13376128 rs1801133 rs1635578 rs1801133 rs1635578 rs10864275
rs10779671 rs3923058 rs9434833 rs4908602 rs17421511 rs12746451 rs17421511 rs12746451 rs10864276
rs7414485 rs4553221 rs7511741 rs6577416 rs4846052 rs6695214 rs4846052 rs6695214 rs1010806
rs3923058 rs7522545 rs9434834 rs6680365 rs17421560 rs6695849 rs17421560 rs6695849 rs4908440
rs4553221 rs11584416 rs7544611 rs4418630 rs13306553 rs10458537 rs13306553 rs10458537 rs10779674
rs7522545 rs10864271 rs2071917 rs4908445 rs17037390 rs6691485 rs17037390 rs6691485 rs17349901
rs11584416 rs9434824 rs2071918 rs4908605 rs17037396 rs2526833 rs17037396 rs2526833 rs7528710
rs10864271 rs17345754 rs12070592 rs4908446 rs17037397 rs2526830 rs17037397 rs2526830 rs17030322
rs9434824 rs11120837 rs10864275 rs2097524 rs17367504 rs2800697 rs17367504 rs2800697 rs7527268
rs17345754 rs2187901 rs10864276 rs4908448 rs2066470 rs7191 rs2066470 rs7191 rs9434845
rs11120837 rs1009113 rs1010806 rs4908607 rs7553194 rs2762890 rs7553194 rs2762890 rs7532024
rs2187901 rs9434459 rs4908440 rs1304711 rs3753584 rs942458 rs3753584 rs942458 rs4908443
rs1009113 rs9434833 rs10779674 rs1304712 rs13306561 rs6586538 rs13306561 rs6586538 rs10779675
rs9434459 rs7511741 rs17349901 rs2157499 rs3737964 rs6678862 rs3737964 rs6678862 rs6656160
rs9434833 rs9434834 rs7528710 rs7514988 rs4846054 rs1535874 rs4846054 rs1535874 rs4460663
rs7511741 rs7544611 rs17030322 rs916393 rs17037425 rs2762891 rs17037425 rs2762891 rs6698911
rs9434834 rs2071917 rs7527268 rs12035586 rs17037429 rs1408421 rs17037429 rs1408421 rs12032971
rs7544611 rs2071918 rs9434845 rs6577424 rs12404124 rs2489611 rs12404124 rs2489611 rs4908600
rs2071917 rs12070592 rs7532024 rs4908608 rs198391 rs2800686 rs198391 rs2800686 rs12090163
rs2071918 rs10864275 rs4908443 rs2412150 rs2076001 rs2800687 rs2076001 rs2800687 rs4908601
rs12070592 rs10864276 rs10779675 rs4243825 rs198393 rs4387213 rs198393 rs4387213 rs970973
rs10864275 rs1010806 rs6656160 rs4908610 rs2050265 rs6689677 rs2050265 rs6689677 rs12751444
rs10864276 rs4908440 rs4460663 rs1476047 rs12567136 rs11203414 rs12567136 rs11203414 rs11587739
rs1010806 rs10779674 rs6698911 rs11578746 rs2076003 rs17427202 rs2076003 rs17427202 rs7527889
rs4908440 rs17349901 rs12032971 rs7544004 rs7537765 rs2256114 rs7537765 rs2256114 rs13376128
rs10779674 rs7528710 rs4908600 rs6577428 rs198401 rs2246282 rs198401 rs2246282 rs4908602
rs17349901 rs17030322 rs12090163 rs12028181 rs535107 rs12059707 rs535107 rs12059707 rs6577416
rs7528710 rs7527268 rs4908601 rs7512599 rs2236797 rs6703771 rs2236797 rs6703771 rs6680365
rs17030322 rs9434845 rs970973 rs7549870 rs2075538 rs10888046 rs2075538 rs10888046 rs4418630
rs7527268 rs7532024 rs12751444 rs7547519 rs198406 rs11580813 rs198406 rs11580813 rs4908445
rs9434845 rs4908443 rs11587739 rs9988463 rs2075539 rs883379 rs2075539 rs883379 rs4908605
rs7532024 rs10779675 rs7527889 rs6698548 rs2272803 rs12067869 rs2272803 rs12067869 rs4908446
rs4908443 rs6656160 rs13376128 rs6661170 rs1023252 rs871087 rs1023252 rs871087 rs6659347
rs10779675 rs4460663 rs4908602 rs10864289 rs17350396 rs871089 rs17350396 rs871089 rs2097524
rs6656160 rs6698911 rs6577416 rs11120887 rs198358 rs2270976 rs198358 rs2270976 rs4908448
rs4460663 rs12032971 rs6680365 rs7517429 rs5063 rs12023877 rs5063 rs12023877 rs4908607
rs6698911 rs4908600 rs4418630 rs10864290 rs198372 rs12749985 rs198372 rs12749985 rs1304711
rs12032971 rs12090163 rs4908445 rs12043571 rs198375 rs6586569 rs198375 rs6586569 rs1304712
rs4908600 rs4908601 rs4908605 rs10864291 rs198388 rs2354291 rs198388 rs2354291 rs2157499
rs12090163 rs970973 rs4908446 rs2412148 rs198389 rs1890747 rs198389 rs1890747 rs7514988
rs4908601 rs12751444 rs12125984 rs2412147 rs6668659 rs11584168 rs6668659 rs11584168 rs916393
rs970973 rs11587739 rs2097524 rs7528998 rs6676300 rs6586573 rs6676300 rs6586573 rs12035586
rs12751444 rs7527889 rs4908448 rs7539551 rs1009591 rs7520825 rs1009591 rs7520825 rs6577424
rs11587739 rs13376128 rs4908607 rs12409413 rs11804222 rs7534822 rs11804222 rs7534822 rs4908608
rs7527889 rs4908602 rs1304711 rs2001142 rs7554327 rs16830722 rs7554327 rs16830722 rs2412150
rs13376128 rs6577416 rs1304712 rs4908453 rs2336377 rs4920381 rs2336377 rs4920381 rs4243825
rs4908602 rs6680365 rs2157499 rs1894654 rs17346334 rs1977251 rs17346334 rs1977251 rs4908610
rs6577416 rs4418630 rs7514988 rs6577435 rs11121840 rs260525 rs11121840 rs260525 rs1476047
rs6680365 rs4908445 rs916393 rs2071924 rs7554547 rs16830757 rs7554547 rs16830757 rs6701870
rs4418630 rs4908605 rs12035586 rs6662782 rs2038028 rs480231 rs2038028 rs480231 rs6577427
rs4908445 rs4908446 rs6577424 rs11120896 rs3209284 rs634208 rs3209284 rs634208 rs7544004
rs4908605 rs12125984 rs4908608 rs12410983 rs2639453 rs505094 rs2639453 rs505094 rs6577428
rs4908446 rs2097524 rs2412150 rs7530939 rs1540923 rs1072517 rs1540923 rs1072517 rs12028181
rs12125984 rs4908448 rs4243825 rs12128469 rs1040669 rs473648 rs1040669 rs473648 rs7512599
rs2097524 rs4908607 rs4908610 rs12402763 rs3820189 rs694214 rs3820189 rs694214 rs7549870
rs4908448 rs1304711 rs1476047 rs7543711 rs2180183 rs2296035 rs2180183 rs2296035 rs7547519
rs4908607 rs1304712 rs11578746 rs2001143 rs2236055 rs523919 rs2236055 rs523919 rs9988463
rs1304711 rs2157499 rs7544004 rs12563394 rs4240897 rs11203472 rs4240897 rs11203472 rs6698548
rs1304712 rs7514988 rs6577428 rs12134803 rs1474868 rs587276 rs1474868 rs587276 rs6661170
rs2157499 rs916393 rs12028181 rs2301461 rs2336384 rs11203223 rs2336384 rs11203223 rs10864289
rs7514988 rs12035586 rs7512599 rs2301462 rs7551874 rs563835 rs7551874 rs563835 rs11120887
rs916393 rs6577424 rs7549870 rs10864294 rs4846085 rs11203224 rs4846085 rs11203224 rs7517429
rs12035586 rs4908608 rs7547519 rs10864295 rs2103876 rs7538231 rs2103876 rs7538231 rs10864290
rs6577424 rs2412150 rs9988463 rs1029322 rs2878677 rs579985 rs2878677 rs579985 rs12043571
rs4908608 rs4243825 rs6698548 rs6674628 rs1810563 rs477558 rs1810563 rs477558 rs10864291
rs2412150 rs4908610 rs6661170 rs705680 rs6672267 rs678648 rs6672267 rs678648 rs2412148
rs4243825 rs1476047 rs10864289 rs845246 rs2236057 rs566599 rs2236057 rs566599 rs2412147
rs4908610 rs11578746 rs11120887 rs845245 rs7550536 rs679002 rs7550536 rs679002 rs7528998
rs1476047 rs7544004 rs7517429 rs4908456 rs10864546 rs510896 rs10864546 rs510896 rs7539551
rs11578746 rs6577428 rs10864290 rs845242 rs4514248 rs620547 rs4514248 rs620547 rs12409413
rs7544004 rs12028181 rs12043571 rs845241 rs12029016 rs1339934 rs12029016 rs1339934 rs2001142
rs6577428 rs7512599 rs10864291 rs845240 rs12133231 rs7524159 rs12133231 rs7524159 rs4908453
rs12028181 rs7549870 rs2412148 rs763173 rs12092682 rs954627 rs12092682 rs954627 rs1894654
rs7512599 rs7547519 rs2412147 rs845238 rs10746497 rs2152390 rs10746497 rs2152390 rs6577435
rs7549870 rs9988463 rs7528998 rs845237 rs6668157 rs12087706 rs6668157 rs12087706 rs2071924
rs7547519 rs6698548 rs7539551 rs4908624 rs641941 rs6686929 rs641941 rs6686929 rs6662782
rs9988463 rs6661170 rs12409413 rs4908625 rs630542 rs12083022 rs630542 rs12083022 rs11120896
rs6698548 rs10864289 rs2001142 rs845196 rs816060 rs12092756 rs816060 rs12092756 rs12410983
rs6661170 rs11120887 rs4908453 rs845195 rs426536 rs883136 rs426536 rs883136 rs7530939
rs10864289 rs7517429 rs1894654 rs845194 rs235256 rs10887977 rs235256 rs10887977 rs12128469
rs11120887 rs10864290 rs6577435 rs705672 rs374450 rs11203242 rs374450 rs11203242 rs12402763
rs7517429 rs12043571 rs2071924 rs845260 rs6541016 rs12089039 rs6541016 rs12089039 rs4908455
rs10864290 rs10864291 rs6662782 rs845262 rs2336646 rs623276 rs2336646 rs623276 rs7543711
rs12043571 rs2412148 rs11120896 rs845265 rs235243 rs636840 rs235243 rs636840 rs2001143
rs10864291 rs2412147 rs12410983 rs3752543 rs3765339 rs651743 rs3765339 rs651743 rs12563394
rs2412148 rs7528998 rs7530939 rs845221 rs3765337 rs652234 rs3765337 rs652234 rs12134803
rs2412147 rs7539551 rs12128469 rs11579620 rs12565969 rs2095518 rs12565969 rs2095518 rs2301461
rs7528998 rs12409413 rs12402763 rs845218 rs11121901 rs604673 rs11121901 rs604673 rs2301462
rs7539551 rs2001142 rs7543711 rs845217 rs28533750 rs619345 rs28533750 rs619345 rs10864294
rs12409413 rs4908453 rs2001143 rs845214 rs28551666 rs7551015 rs28551666 rs7551015 rs10864295
rs2001142 rs1894654 rs12563394 rs4908629 rs28832299 rs10127575 rs28832299 rs10127575 rs1029322
rs4908453 rs6577435 rs12134803 rs6677949 rs6660347 rs11203243 rs6660347 rs11203243 rs6674628
rs1894654 rs2071924 rs2301461 rs845233 rs10864553 rs1192586 rs10864553 rs1192586 rs705680
rs6577435 rs6662782 rs2301462 rs2040433 rs17037998 rs6676474 rs17037998 rs6676474 rs845246
rs2071924 rs11120896 rs10864294 rs845232 rs7547740 rs1192579 rs7547740 rs1192579 rs845245
rs6662782 rs12410983 rs10864295 rs7524314 rs6541021 rs4920403 rs6541021 rs4920403 rs4908456
rs11120896 rs7530939 rs1029322 rs845226 rs12057615 rs2095842 rs12057615 rs2095842 rs845242
rs12410983 rs12128469 rs6674628 rs2097518 rs12058577 rs871644 rs12058577 rs871644 rs845241
rs7530939 rs12402763 rs705680 rs845202 rs580233 rs1192549 rs580233 rs1192549 rs845240
rs12128469 rs7543711 rs845246 rs763161 rs28678156 rs7414500 rs28678156 rs7414500 rs763173
rs12402763 rs2001143 rs845245 rs10864301 rs12068684 rs12731470 rs12068684 rs12731470 rs845238
rs7543711 rs12563394 rs4908456 rs4908635 rs475983 rs16861364 rs475983 rs16861364 rs4908624
rs2001143 rs12134803 rs845242 rs763165 rs12405691 rs6685120 rs12405691 rs6685120 rs4908625
rs12563394 rs2301461 rs845241 rs11120917 rs12731666 rs7340046 rs12731666 rs7340046 rs845196
rs12134803 rs2301462 rs845240 rs6677745 rs12408116 rs7533732 rs12408116 rs7533732 rs845195
rs2301461 rs10864294 rs763173 rs11120919 rs2206321 rs12726822 rs2206321 rs12726822 rs845194
rs2301462 rs10864295 rs845238 rs845252 rs12125606 rs1339932 rs12125606 rs1339932 rs705672
rs10864294 rs1029322 rs845237 rs845251 rs1061030 rs12093627 rs1061030 rs12093627 rs845260
rs10864295 rs6674628 rs4908624 rs11120921 rs11121917 rs1767887 rs11121917 rs1767887 rs845262
rs1029322 rs705680 rs4908625 rs12088178 rs7521256 rs1890789 rs7521256 rs1890789 rs845265
rs6674628 rs845246 rs845196 rs1193220 rs4845904 rs6686302 rs4845904 rs6686302 rs3752543
rs705680 rs845245 rs845195 rs9988557 rs6541035 rs6586487 rs6541035 rs6586487 rs11579620
rs845246 rs4908456 rs845194 rs1193223 rs4072868 rs17472583 rs4072868 rs17472583 rs845233
rs845245 rs845242 rs705672 rs1193227 rs12029485 rs11203256 rs12029485 rs11203256 rs2040433
rs4908456 rs845241 rs845260 rs1857161 rs4846126 rs794239 rs4846126 rs794239 rs845232
rs845242 rs845240 rs845262 rs17030898 rs4846127 rs875294 rs4846127 rs875294 rs7524314
rs845241 rs763173 rs845265 rs17030902 rs4394668 rs17432613 rs4394668 rs17432613 rs845226
rs845240 rs845238 rs3752543 rs1725235 rs4618985 rs16861446 rs4618985 rs16861446 rs2097518
rs763173 rs845237 rs845221 rs1750837 rs12402628 rs12132348 rs12402628 rs12132348 rs845202
rs845238 rs4908624 rs11579620 rs1750836 rs4845911 rs1031567 rs4845911 rs1031567 rs763161
rs845237 rs4908625 rs845218 rs1193240 rs2489258 rs1031568 rs2489258 rs1031568 rs10864301
rs4908624 rs845196 rs845217 rs1193238 rs7512542 rs4920420 rs7512542 rs4920420 rs4908635
rs4908625 rs845195 rs845214 rs1193234 rs2027589 rs9286088 rs2027589 rs9286088 rs11120917
rs845196 rs845194 rs4908629 rs6663735 rs1419298 rs9286085 rs1419298 rs9286085 rs6677745
rs845195 rs705672 rs6677949 rs1149331 rs1857539 rs17433514 rs1857539 rs17433514 rs11120919
rs845194 rs845260 rs845233 rs1149332 rs2265709 rs17486629 rs2265709 rs17486629 rs845252
rs705672 rs845262 rs2040433 rs6664987 rs1892066 rs4920425 rs1892066 rs4920425 rs11120921
rs845260 rs845265 rs845232 rs11805543 rs2265711 rs9660584 rs2265711 rs9660584 rs12088178
rs845262 rs3752543 rs7524314 rs1011126 rs2489256 rs897496 rs2489256 rs897496 rs17030828
rs845265 rs845221 rs845226 rs12039004 rs17038468 rs9659352 rs17038468 rs9659352 rs1193220
rs3752543 rs11579620 rs2097518 rs1193182 rs3000929 rs12724674 rs3000929 rs12724674 rs9988557
rs845221 rs845218 rs845202 rs1193185 rs3010903 rs11577112 rs3010903 rs11577112 rs1193223
rs11579620 rs845217 rs763161 rs1193188 rs3000922 rs12036744 rs3000922 rs12036744 rs7529341
rs845218 rs845214 rs10864301 rs6678279 rs3000920 rs2005334 rs3000920 rs2005334 rs17030865
rs845217 rs4908629 rs4908635 rs2693958 rs11809649 rs876032 rs11809649 rs876032 rs1193227
rs845214 rs6677949 rs763165 rs2796483 rs3795747 rs11581496 rs3795747 rs11581496 rs11804955
rs4908629 rs845233 rs11120917 rs1619495 rs10746500 rs1455913 rs10746500 rs1455913 rs17030898
rs6677949 rs2040433 rs6677745 rs11120943 rs10927559 rs16861635 rs10927559 rs16861635 rs17030902
rs845233 rs845232 rs11120919 rs1193163 rs11579830 rs9329469 rs11579830 rs9329469 rs1725235
rs2040433 rs7524314 rs845252 rs17030993 rs9628697 rs9659598 rs9628697 rs9659598 rs1750837
rs845232 rs845226 rs845251 rs1193233 rs10803321 rs12742611 rs10803321 rs12742611 rs1750836
rs7524314 rs2097518 rs11120921 rs1193231 rs11580598 rs9660184 rs11580598 rs9660184 rs1193240
rs845226 rs845202 rs12088178 rs7526892 rs2999877 rs10796459 rs2999877 rs10796459 rs1193238
rs2097518 rs763161 rs1193220 rs1193230 rs12038949 rs12564645 rs12038949 rs12564645 rs1193234
rs845202 rs10864301 rs9988557 rs1309332 rs12036704 rs9662795 rs12036704 rs9662795 rs6663735
rs763161 rs4908635 rs1193223 rs12562147 rs3013086 rs9661646 rs3013086 rs9661646 rs1149331
rs10864301 rs763165 rs1193227 rs1725269 rs3013090 rs9661678 rs3013090 rs9661678 rs1149332
rs4908635 rs11120917 rs1857161 rs1725266 rs3013101 rs10907288 rs3013101 rs10907288 rs11805543
rs763165 rs6677745 rs17030898 rs10864304 rs12043808 rs749918 rs12043808 rs749918 rs1011126
rs11120917 rs11120919 rs17030902 rs1725265 rs3795749 rs4920448 rs3795749 rs4920448 rs12039004
rs6677745 rs845252 rs1725235 rs11120955 rs3013106 rs4920458 rs3013106 rs4920458 rs1193182
rs11120919 rs845251 rs1750837 rs1193180 rs3013107 rs4920459 rs3013107 rs4920459 rs1193185
rs845252 rs11120921 rs1750836 rs1193179 rs16850548 rs4920460 rs16850548 rs4920460 rs1193188
rs845251 rs12088178 rs1193240 rs6577446 rs2940310 rs11260958 rs2940310 rs11260958 rs6678279
rs11120921 rs1193220 rs1193238 rs749958 rs3845607 rs4310409 rs3845607 rs4310409 rs2693958
rs12088178 rs9988557 rs1193234 rs7529399 rs6680362 rs1013007 rs6680362 rs1013007 rs2796483
rs1193220 rs1193223 rs6663735 rs1193171 rs375996 rs1913592 rs375996 rs1913592 rs1619495
rs9988557 rs1193227 rs1149331 rs6693468 rs3013045 rs17489003 rs3013045 rs17489003 rs11120943
rs1193223 rs1857161 rs1149332 rs6670316 rs6682501 rs3738087 rs6682501 rs3738087 rs1193163
rs1193227 rs17030898 rs6664987 rs1750817 rs610136 rs3738089 rs610136 rs3738089 rs17030993
rs1857161 rs17030902 rs11805543 rs1618346 rs164951 rs10907296 rs164951 rs10907296 rs1193233
rs17030898 rs1725235 rs1011126 rs4908646 rs354590 rs12031938 rs354590 rs12031938 rs1193231
rs17030902 rs1750837 rs12039004 rs2478267 rs45223 rs17436172 rs45223 rs17436172 rs7526892
rs1725235 rs1750836 rs1193182 rs2478266 rs410922 rs10907297 rs410922 rs10907297 rs1193230
rs1750837 rs1193240 rs1193185 rs6577449 rs396938 rs12037086 rs396938 rs12037086 rs1309332
rs1750836 rs1193238 rs1193188 rs1750824 rs12031170 rs4920309 rs12031170 rs4920309 rs12562147
rs1193240 rs1193234 rs6678279 rs957856 rs2168201 rs4920310 rs2168201 rs4920310 rs1725269
rs1193238 rs6663735 rs2693958 rs11120972 rs12750399 rs11260964 rs12750399 rs11260964 rs1725266
rs1193234 rs1149331 rs2796483 rs9988575 rs12072110 rs223179 rs12072110 rs223179 rs10864304
rs6663735 rs1149332 rs1619495 rs11590447 rs12124179 rs223201 rs12124179 rs223201 rs1725265
rs1149331 rs6664987 rs11120943 rs2056675 rs3856278 rs223226 rs3856278 rs223226 rs11120955
rs1149332 rs11805543 rs1193163 rs6691275 rs6661954 rs552749 rs6661954 rs552749 rs1193180
rs6664987 rs1011126 rs17030993 rs17031163 rs12034380 rs7517220 rs12034380 rs7517220 rs1193179
rs11805543 rs12039004 rs1193233 rs11120989 rs183052 rs539132 rs183052 rs539132 rs6577446
rs1011126 rs1193182 rs1193231 rs12139470 rs10927854 rs614462 rs10927854 rs614462 rs749958
rs12039004 rs1193185 rs7526892 rs12139551 rs6429782 rs525448 rs6429782 rs525448 rs7529399
rs1193182 rs1193188 rs1193230 rs17031185 rs17391912 rs2003724 rs17391912 rs2003724 rs1193171
rs1193185 rs6678279 rs1309332 rs4328095 rs6684199 rs1763903 rs6684199 rs1763903 rs6693468
rs1193188 rs2693958 rs12562147 rs4311910 rs35979056 rs4920485 rs35979056 rs4920485 rs6670316
rs6678279 rs2796483 rs1725269 rs12138009 rs10927872 rs16861844 rs10927872 rs16861844 rs1750817
rs2693958 rs1619495 rs1725266 rs11808296 rs12042662 rs12126233 rs12042662 rs12126233 rs1618346
rs2796483 rs11120943 rs10864304 rs17031211 rs355013 rs7543948 rs355013 rs7543948 rs4908646
rs1619495 rs1193163 rs1725265 rs10495758 rs946332 rs11260991 rs946332 rs11260991 rs2478267
rs11120943 rs17030993 rs11120955 rs17027053 rs2361030 rs882916 rs2361030 rs882916 rs2478266
rs1193163 rs1193233 rs1193180 rs12126201 rs1262461 rs7514110 rs1262461 rs7514110 rs6577449
rs17030993 rs1193231 rs1193179 rs4908663 rs355022 rs12035573 rs355022 rs12035573 rs1750824
rs1193233 rs7526892 rs6577446 rs4908665 rs355023 rs884129 rs355023 rs884129 rs957856
rs1193231 rs1193230 rs749958 rs17376559 rs355024 rs7556114 rs355024 rs7556114 rs11120972
rs7526892 rs1309332 rs7529399 rs870283 rs12031781 rs10157096 rs12031781 rs10157096 rs9988575
rs1193230 rs12562147 rs1193171 rs1891215 rs10927903 rs10492995 rs10927903 rs10492995 rs11590447
rs1309332 rs1725269 rs6693468 rs4908473 rs355027 rs7538502 rs355027 rs7538502 rs2056675
rs12562147 rs1725266 rs6670316 rs6661392 rs1148455 rs1336130 rs1148455 rs1336130 rs6691275
rs1725269 rs10864304 rs1750817 rs3124796 rs10927904 rs12138463 rs10927904 rs12138463 rs17031163
rs1725266 rs1725265 rs1618346 rs2995032 rs3845612 rs4920319 rs3845612 rs4920319 rs11120989
rs10864304 rs11120955 rs4908646 rs12756299 rs434651 rs7512723 rs434651 rs7512723 rs12139470
rs1725265 rs1193180 rs2478267 rs1935229 rs11804743 rs7523920 rs11804743 rs7523920 rs12139551
rs11120955 rs1193179 rs2478266 rs2995034 rs1261025 rs867538 rs1261025 rs867538 rs17031185
rs1193180 rs6577446 rs6577449 rs4908686 rs12566684 rs1878975 rs12566684 rs1878975 rs4328095
rs1193179 rs749958 rs1750824 rs4908688 rs17390097 rs6660946 rs17390097 rs6660946 rs4311910
rs6577446 rs7529399 rs957856 rs4908691 rs1262460 rs6695244 rs1262460 rs6695244 rs12138009
rs749958 rs1193171 rs11120972 rs2032563 rs407829 rs6664427 rs407829 rs6664427 rs11808296
rs7529399 rs6693468 rs9988575 rs2071986 rs404658 rs4543765 rs404658 rs4543765 rs17031211
rs1193171 rs6670316 rs11590447 rs2066293 rs2487643 rs12136062 rs2487643 rs12136062 rs10495758
rs6693468 rs1750817 rs2056675 rs9919220 rs2487647 rs6677903 rs2487647 rs6677903 rs12096837
rs6670316 rs1618346 rs6691275 rs9919223 rs1412839 rs16861969 rs1412839 rs16861969 rs17027053
rs1750817 rs4908646 rs17031163 rs11587880 rs3820304 rs12408368 rs3820304 rs12408368 rs12126201
rs1618346 rs2478267 rs11120989 rs11587479 rs11880 rs2946527 rs11880 rs2946527 rs4908663
rs4908646 rs2478266 rs12139470 rs707455 rs1539114 rs2946534 rs1539114 rs2946534 rs4908665
rs2478267 rs6577449 rs12139551 rs697672 rs1061615 rs12410065 rs1061615 rs12410065 rs17376559
rs2478266 rs1750824 rs17031185 rs41454244 rs876931 rs10907312 rs876931 rs10907312 rs870283
rs6577449 rs957856 rs4328095 rs2153733 rs11587701 rs1414642 rs11587701 rs1414642 rs1891215
rs1750824 rs11120972 rs4311910 rs707457 rs1767676 rs12747775 rs1767676 rs12747775 rs4908473
rs957856 rs9988575 rs12138009 rs707458 rs1772636 rs11261014 rs1772636 rs11261014 rs6661392
rs11120972 rs11590447 rs11808296 rs11576572 rs11588651 rs3007728 rs11588651 rs3007728 rs3124796
rs9988575 rs2056675 rs17031211 rs2071987 rs17390405 rs12724155 rs17390405 rs12724155 rs2995032
rs11590447 rs6691275 rs10495758 rs697673 rs16852432 rs3007733 rs16852432 rs3007733 rs12756299
rs2056675 rs17031163 rs17027053 rs697675 rs12408369 rs2992764 rs12408369 rs2992764 rs2995034
rs6691275 rs11120989 rs12126201 rs707460 rs10803420 rs11261017 rs10803420 rs11261017 rs4908686
rs17031163 rs12139470 rs4908663 rs697677 rs12409667 rs11261020 rs12409667 rs11261020 rs4908688
rs11120989 rs12139551 rs4908665 rs697680 rs4662010 rs4920323 rs4662010 rs4920323 rs4908691
rs12139470 rs17031185 rs17376559 rs228729 rs10737913 rs11261021 rs10737913 rs11261021 rs2032563
rs12139551 rs4328095 rs870283 rs836755 rs2487653 rs2992757 rs2487653 rs2992757 rs2071986
rs17031185 rs4311910 rs1891215 rs228727 rs2487655 rs2992753 rs2487655 rs2992753 rs2066293
rs4328095 rs12138009 rs4908473 rs11121023 rs2495060 rs12061708 rs2495060 rs12061708 rs9919220
rs4311910 rs11808296 rs6661392 rs707462 rs4344326 rs3007719 rs4344326 rs3007719 rs9919223
rs12138009 rs17031211 rs3124796 rs707463 rs6429794 rs872355 rs6429794 rs872355 rs11587880
rs11808296 rs10495758 rs2995032 rs10864315 rs2495050 rs708088 rs2495050 rs708088 rs11587479
rs17031211 rs17027053 rs12756299 rs697686 rs2072919 rs3007720 rs2072919 rs3007720 rs707455
rs10495758 rs12126201 rs1935229 rs4908694 rs1203631 rs10907313 rs1203631 rs10907313 rs697672
rs17027053 rs4908663 rs2995034 rs875994 rs1203630 rs11577512 rs1203630 rs11577512 rs41454244
rs12126201 rs4908665 rs4908686 rs696306 rs1203632 rs4920502 rs1203632 rs4920502 rs2153733
rs4908663 rs17376559 rs4908688 rs228682 rs11579363 rs12403697 rs11579363 rs12403697 rs707457
rs4908665 rs870283 rs4908691 rs17031578 rs1203651 rs10907314 rs1203651 rs10907314 rs707458
rs17376559 rs1891215 rs2032563 rs228642 rs16852976 rs6686713 rs16852976 rs6686713 rs2239846
rs870283 rs4908473 rs2071986 rs228644 rs1203639 rs12404727 rs1203639 rs12404727 rs11576572
rs1891215 rs6661392 rs2066293 rs228666 rs1203638 rs17351864 rs1203638 rs17351864 rs2071987
rs4908473 rs3124796 rs9919220 rs228669 rs2281169 rs6695257 rs2281169 rs6695257 rs697673
rs6661392 rs2995032 rs9919223 rs10864316 rs2744690 rs2745303 rs2744690 rs2745303 rs697675
rs3124796 rs12756299 rs11587880 rs2797685 rs2744687 rs2816063 rs2744687 rs2816063 rs707460
rs2995032 rs1935229 rs11587479 rs228688 rs2245197 rs2816022 rs2245197 rs2816022 rs697677
rs12756299 rs2995034 rs707455 rs228690 rs1046331 rs9439709 rs1046331 rs9439709 rs697680
rs1935229 rs4908686 rs697672 rs10462018 rs1810474 rs2816027 rs1810474 rs2816027 rs2301491
rs2995034 rs4908688 rs41454244 rs10462020 rs2235514 rs2076778 rs2235514 rs2076778 rs228729
rs4908686 rs4908691 rs2153733 rs10127838 rs2697971 rs4920513 rs2697971 rs4920513 rs836755
rs4908688 rs2032563 rs707457 rs228694 rs2744685 rs4375229 rs2744685 rs4375229 rs228727
rs4908691 rs2071986 rs707458 rs697690 rs2744682 rs4920515 rs2744682 rs4920515 rs11121023
rs2032563 rs2066293 rs11576572 rs697693 rs2697970 rs6703076 rs2697970 rs6703076 rs707462
rs2071986 rs9919220 rs2071987 rs17031614 rs2697969 rs6664982 rs2697969 rs6664982 rs707463
rs2066293 rs9919223 rs697673 rs17374439 rs2697968 rs16862102 rs2697968 rs16862102 rs10864315
rs9919220 rs11587880 rs697675 rs2640908 rs2697967 rs1339062 rs2697967 rs1339062 rs697686
rs9919223 rs11587479 rs707460 rs10462021 rs2697966 rs2236835 rs2697966 rs2236835 rs4908694
rs11587880 rs707455 rs697677 rs4908699 rs2697965 rs11576839 rs2697965 rs11576839 rs696306
rs11587479 rs697672 rs697680 rs707472 rs2697964 rs9439718 rs2697964 rs9439718 rs228682
rs707455 rs41454244 rs228729 rs10864317 rs2697963 rs9439720 rs2697963 rs9439720 rs17031578
rs697672 rs2153733 rs836755 rs228651 rs2697962 rs12760805 rs2697962 rs12760805 rs228642
rs41454244 rs707457 rs228727 rs228648 rs2744679 rs764289 rs2744679 rs764289 rs228644
rs2153733 rs707458 rs11121023 rs4908486 rs2697983 rs6670751 rs2697983 rs6670751 rs228666
rs707457 rs11576572 rs707462 rs11582983 rs1203626 rs2236798 rs1203626 rs2236798 rs228669
rs707458 rs2071987 rs707463 rs228636 rs1033452 rs12121503 rs1033452 rs12121503 rs2797685
rs11576572 rs697673 rs10864315 rs228637 rs720035 rs1160680 rs720035 rs1160680 rs228688
rs2071987 rs697675 rs697686 rs707476 rs1203660 rs12049433 rs1203660 rs12049433 rs228690
rs697673 rs707460 rs4908694 rs17374781 rs7537478 rs4920531 rs7537478 rs4920531 rs10462018
rs697675 rs697677 rs875994 rs2859389 rs16853069 rs2841087 rs16853069 rs2841087 rs10127838
rs707460 rs697680 rs696306 rs531485 rs17350949 rs17492231 rs17350949 rs17492231 rs228694
rs697677 rs228729 rs228682 rs2797682 rs10754901 rs7512463 rs10754901 rs7512463 rs697690
rs697680 rs836755 rs17031578 rs515830 rs1203698 rs6691420 rs1203698 rs6691420 rs697693
rs228729 rs228727 rs228642 rs504560 rs1203699 rs6685177 rs1203699 rs6685177 rs17031614
rs836755 rs11121023 rs228644 rs857081 rs4557966 rs4920550 rs4557966 rs4920550 rs2640908
rs228727 rs707462 rs228666 rs579992 rs10737914 rs12075191 rs10737914 rs12075191 rs4908699
rs11121023 rs707463 rs228669 rs2066980 rs1528787 rs12033832 rs1528787 rs12033832 rs707472
rs707462 rs10864315 rs10864316 rs228725 rs1881559 rs6662276 rs1881559 rs6662276 rs10864317
rs707463 rs697686 rs2797685 rs228721 rs2744652 rs28410948 rs2744652 rs28410948 rs228651
rs10864315 rs4908694 rs228688 rs1891598 rs760911 rs9662598 rs760911 rs9662598 rs228648
rs697686 rs875994 rs228690 rs228719 rs2744648 rs7555171 rs2744648 rs7555171 rs4908486
rs4908694 rs696306 rs10462018 rs228716 rs1358577 rs6426802 rs1358577 rs6426802 rs11582983
rs875994 rs228682 rs10462020 rs228703 rs11576840 rs16862344 rs11576840 rs16862344 rs228636
rs696306 rs17031578 rs10127838 rs227147 rs2744647 rs1009971 rs2744647 rs1009971 rs228637
rs228682 rs228642 rs228694 rs170551 rs7522358 rs7554974 rs7522358 rs7554974 rs707476
rs17031578 rs228644 rs697690 rs227163 rs2038095 rs6673711 rs2038095 rs6673711 rs17374781
rs228642 rs228666 rs697693 rs12068202 rs2038094 rs2024724 rs2038094 rs2024724 rs2859389
rs228644 rs228669 rs17031614 rs664673 rs12086572 rs4912013 rs12086572 rs4912013 rs531485
rs228666 rs10864316 rs17374439 rs679563 rs6677556 rs4912156 rs6677556 rs4912156 rs2797682
rs228669 rs2797685 rs2640908 rs161826 rs2744645 rs942847 rs2744645 rs942847 rs17031661
rs10864316 rs228688 rs10462021 rs161827 rs1203709 rs17384449 rs1203709 rs17384449 rs515830
rs2797685 rs228690 rs4908699 rs161822 rs1203706 rs1925704 rs1203706 rs1925704 rs504560
rs228688 rs10462018 rs707472 rs226484 rs12122426 rs2147949 rs12122426 rs2147949 rs857081
rs228690 rs10462020 rs10864317 rs863171 rs2143087 rs7529889 rs2143087 rs7529889 rs579992
rs10462018 rs10127838 rs228651 rs2493214 rs1005297 rs9426629 rs1005297 rs9426629 rs2066980
rs10462020 rs228694 rs228648 rs161811 rs16853148 rs7531434 rs16853148 rs7531434 rs228725
rs10127838 rs697690 rs4908486 rs161810 rs10927953 rs1570857 rs10927953 rs1570857 rs228721
rs228694 rs697693 rs11582983 rs519546 rs10803436 rs4912036 rs10803436 rs4912036 rs1891598
rs697690 rs17031614 rs228636 rs2493215 rs11580525 rs7529294 rs11580525 rs7529294 rs228719
rs697693 rs17374439 rs228637 rs226474 rs10927957 rs12727433 rs10927957 rs12727433 rs228716
rs17031614 rs2640908 rs707476 rs226249 rs6429804 rs2281748 rs6429804 rs2281748 rs228703
rs17374439 rs10462021 rs17374781 rs3766606 rs12127990 rs10158468 rs12127990 rs10158468 rs227147
rs2640908 rs4908699 rs2859389 rs4908488 rs7542884 rs1043905 rs7542884 rs1043905 rs170551
rs10462021 rs707472 rs531485 rs226251 rs10927959 rs732725 rs10927959 rs732725 rs227163
rs4908699 rs10864317 rs2797682 rs178932 rs6670657 rs1043899 rs6670657 rs1043899 rs12068202
rs707472 rs228651 rs515830 rs6703670 rs6661262 rs1106839 rs6661262 rs1106839 rs664673
rs10864317 rs228648 rs504560 rs226242 rs7535450 rs2236377 rs7535450 rs2236377 rs679563
rs228651 rs4908486 rs857081 rs161801 rs7535502 rs6426677 rs7535502 rs6426677 rs161826
rs228648 rs11582983 rs579992 rs161802 rs1005301 rs4912048 rs1005301 rs4912048 rs161827
rs4908486 rs228636 rs2066980 rs225119 rs6685990 rs9661719 rs6685990 rs9661719 rs161822
rs11582983 rs228637 rs228725 rs12727642 rs12035581 rs2274003 rs12035581 rs2274003 rs226484
rs228636 rs707476 rs228721 rs426561 rs12133241 rs7547104 rs12133241 rs7547104 rs863171
rs228637 rs17374781 rs1891598 rs225100 rs2206585 rs6426714 rs2206585 rs6426714 rs2493214
rs707476 rs2859389 rs228719 rs397349 rs6660353 rs2274001 rs6660353 rs2274001 rs161811
rs17374781 rs531485 rs228716 rs400736 rs6672976 rs3748759 rs6672976 rs3748759 rs161810
rs2859389 rs2797682 rs228703 rs442862 rs4661453 rs3748757 rs4661453 rs3748757 rs519546
rs531485 rs515830 rs227147 rs28624 rs12136764 rs6663221 rs12136764 rs6663221 rs2493215
rs2797682 rs504560 rs170551 rs408320 rs12135494 rs6694521 rs12135494 rs6694521 rs226474
rs515830 rs857081 rs227163 rs225132 rs4661455 rs7519084 rs4661455 rs7519084 rs150914
rs504560 rs579992 rs12068202 rs225133 rs10927969 rs3762396 rs10927969 rs3762396 rs226249
rs857081 rs2066980 rs664673 rs2050198 rs2359896 rs11588032 rs2359896 rs11588032 rs3766606
rs579992 rs228725 rs679563 rs4908724 rs16853268 rs10799734 rs16853268 rs10799734 rs4908488
rs2066980 rs228721 rs161826 rs225106 rs11811031 rs2294942 rs11811031 rs2294942 rs226251
rs228725 rs1891598 rs161827 rs12748993 rs1883645 rs4912058 rs1883645 rs4912058 rs178932
rs228721 rs228719 rs161822 rs7539255 rs1883644 rs2179660 rs1883644 rs2179660 rs406809
rs1891598 rs228716 rs226484 rs12758337 rs2076503 rs4912064 rs2076503 rs4912064 rs226242
rs228719 rs228703 rs863171 rs11121086 rs2884821 rs1738026 rs2884821 rs1738026 rs161808
rs228716 rs227147 rs2493214 rs10864327 rs10927972 rs214314 rs10927972 rs214314 rs161802
rs228703 rs170551 rs161811 rs4908727 rs12024045 rs214298 rs12024045 rs214298 rs225119
rs227147 rs227163 rs161810 rs13374405 rs10803442 rs214297 rs10803442 rs214297 rs225121
rs170551 rs12068202 rs519546 rs7545677 rs7543394 rs884630 rs7543394 rs884630 rs12727642
rs227163 rs664673 rs2493215 rs10864330 rs16853319 rs4912084 rs16853319 rs4912084 rs426561
rs12068202 rs679563 rs226474 rs11121090 rs7539510 rs7513800 rs7539510 rs7513800 rs225100
rs664673 rs161826 rs226249 rs7524424 rs10927981 rs10799809 rs10927981 rs10799809 rs397349
rs679563 rs161827 rs3766606 rs11581227 rs12125722 rs6698682 rs12125722 rs6698682 rs400736
rs161826 rs161822 rs4908488 rs12134193 rs12127946 rs7515937 rs12127946 rs7515937 rs442862
rs161827 rs226484 rs226251 rs12124756 rs17351165 rs6426800 rs17351165 rs6426800 rs448472
rs161822 rs863171 rs178932 rs7537362 rs6689299 rs4912088 rs6689299 rs4912088 rs28624
rs226484 rs2493214 rs6703670 rs7523335 rs6689383 rs3790759 rs6689383 rs3790759 rs408320
rs863171 rs161811 rs226242 rs4908736 rs12566758 rs3829833 rs12566758 rs3829833 rs225128
rs2493214 rs161810 rs161801 rs7527904 rs17353372 rs1472565 rs17353372 rs1472565 rs225132
rs161811 rs519546 rs161802 rs12136685 rs10927994 rs12755497 rs10927994 rs12755497 rs225133
rs161810 rs2493215 rs225119 rs7534867 rs6429822 rs10917454 rs6429822 rs10917454 rs9434586
rs519546 rs226474 rs12727642 rs7545284 rs6691889 rs7528035 rs6691889 rs7528035 rs2050198
rs2493215 rs226249 rs426561 rs12566369 rs4661465 rs1002365 rs4661465 rs1002365 rs4908724
rs226474 rs3766606 rs225100 rs1542387 rs12040786 rs4912099 rs12040786 rs4912099 rs225106
rs226249 rs4908488 rs397349 rs7531634 rs7515012 rs1500968 rs7515012 rs1500968 rs12748993
rs3766606 rs226251 rs400736 rs10746477 rs973857 rs6669110 rs973857 rs6669110 rs7539255
rs4908488 rs178932 rs442862 rs9434617 rs2359907 rs4504911 rs2359907 rs4504911 rs12758337
rs226251 rs6703670 rs28624 rs9434618 rs10927998 rs4508039 rs10927998 rs4508039 rs10864324
rs178932 rs226242 rs408320 rs6577474 rs7414562 rs4912122 rs7414562 rs4912122 rs11121086
rs6703670 rs161801 rs225132 rs1455702 rs1079989 rs10753566 rs1079989 rs10753566 rs4908727
rs226242 rs161802 rs225133 rs1455701 rs1079988 rs10753569 rs1079988 rs10753569 rs7545677
rs161801 rs225119 rs2050198 rs12048097 rs4662089 rs12566505 rs4662089 rs12566505 rs10864330
rs161802 rs12727642 rs4908724 rs11121117 rs6657363 rs1572824 rs6657363 rs1572824 rs11121090
rs225119 rs426561 rs225106 rs7524007 rs6662320 rs1572823 rs6662320 rs1572823 rs7524424
rs12727642 rs225100 rs12748993 rs10864334 rs761162 rs17363660 rs761162 rs17363660 rs12134193
rs426561 rs397349 rs7539255 rs17032281 rs10754907 rs12142530 rs10754907 rs12142530 rs7537362
rs225100 rs400736 rs12758337 rs7554600 rs4662101 rs2745222 rs4662101 rs2745222 rs7523335
rs397349 rs442862 rs11121086 rs10779696 rs10737918 rs12073300 rs10737918 rs12073300 rs4908736
rs400736 rs28624 rs10864327 rs11803446 rs6701426 rs10489858 rs6701426 rs10489858 rs12136685
rs442862 rs408320 rs4908727 rs11587140 rs715339 rs728611 rs715339 rs728611 rs7534867
rs28624 rs225132 rs13374405 rs67746 rs12740636 rs2281237 rs12740636 rs2281237 rs7545284
rs408320 rs225133 rs7545677 rs7548511 rs12746681 rs3748744 rs12746681 rs3748744 rs12566369
rs225132 rs2050198 rs10864330 rs11121129 rs17351318 rs2792059 rs17351318 rs2792059 rs1542387
rs225133 rs4908724 rs11121090 rs6701941 rs4661470 rs7523079 rs4661470 rs7523079 rs7531634
rs2050198 rs225106 rs7524424 rs425371 rs3817958 rs3762387 rs3817958 rs3762387 rs9434617
rs4908724 rs12748993 rs11581227 rs390468 rs12726425 rs6702295 rs12726425 rs6702295 rs9434618
rs225106 rs7539255 rs12134193 rs411654 rs16853565 rs3762388 rs16853565 rs3762388 rs6577474
rs12748993 rs12758337 rs12124756 rs421490 rs11589207 rs1977101 rs11589207 rs1977101 rs1455702
rs7539255 rs11121086 rs7537362 rs478128 rs10928003 rs1805054 rs10928003 rs1805054 rs1455701
rs12758337 rs10864327 rs7523335 rs428180 rs4661471 rs6658108 rs4661471 rs6658108 rs12048097
rs11121086 rs4908727 rs4908736 rs428046 rs11590050 rs3790756 rs11590050 rs3790756 rs11121117
rs10864327 rs13374405 rs7527904 rs10864340 rs11590117 rs16822732 rs11590117 rs16822732 rs7524007
rs4908727 rs7545677 rs12136685 rs11589993 rs10928009 rs3748748 rs10928009 rs3748748 rs10864334
rs13374405 rs10864330 rs7534867 rs403623 rs7515917 rs6701316 rs7515917 rs6701316 rs17032281
rs7545677 rs11121090 rs7545284 rs12049468 rs13374167 rs1782469 rs13374167 rs1782469 rs7554600
rs10864330 rs7524424 rs12566369 rs388933 rs10928013 rs6426825 rs10928013 rs6426825 rs10779696
rs11121090 rs11581227 rs1542387 rs11121137 rs6664213 rs12064049 rs6664213 rs12064049 rs11587140
rs7524424 rs12134193 rs7531634 rs406236 rs2157565 rs1883571 rs2157565 rs1883571 rs67746
rs11581227 rs12124756 rs10746477 rs367915 rs916430 rs1983602 rs916430 rs1983602 rs7548511
rs12134193 rs7537362 rs9434617 rs534231 rs2359942 rs10917532 rs2359942 rs10917532 rs11121129
rs12124756 rs7523335 rs9434618 rs299499 rs744007 rs12133589 rs744007 rs12133589 rs6701941
rs7537362 rs4908736 rs6577474 rs7528376 rs10429936 rs1473688 rs10429936 rs1473688 rs425371
rs7523335 rs7527904 rs1455702 rs7513908 rs717538 rs2294634 rs717538 rs2294634 rs390468
rs4908736 rs12136685 rs1455701 rs4908744 rs2187942 rs12035374 rs2187942 rs12035374 rs411654
rs7527904 rs7534867 rs12048097 rs389709 rs7546559 rs2281245 rs7546559 rs2281245 rs421490
rs12136685 rs7545284 rs11121117 rs10864343 rs2227241 rs6426826 rs2227241 rs6426826 rs478128
rs7534867 rs12566369 rs7524007 rs438895 rs2213847 rs2314759 rs2213847 rs2314759 rs428180
rs7545284 rs1542387 rs10864334 rs159631 rs4661474 rs7513369 rs4661474 rs7513369 rs428046
rs12566369 rs7531634 rs17032281 rs159632 rs6671072 rs1317209 rs6671072 rs1317209 rs10864340
rs1542387 rs10746477 rs7554600 rs11121152 rs6671183 rs12405608 rs6671183 rs12405608 rs11589993
rs7531634 rs9434617 rs10779696 rs10864346 rs6671472 rs4655231 rs6671472 rs4655231 rs403623
rs10746477 rs9434618 rs11803446 rs11121157 rs10803459 rs12076332 rs10803459 rs12076332 rs12049468
rs9434617 rs6577474 rs11587140 rs1107284 rs1417144 rs12405947 rs1417144 rs12405947 rs388933
rs9434618 rs1455702 rs67746 rs966134 rs4662120 rs4509550 rs4662120 rs4509550 rs11121137
rs6577474 rs1455701 rs7548511 rs1466654 rs11586283 rs10917552 rs11586283 rs10917552 rs406236
rs1455702 rs12048097 rs11121129 rs12132135 rs929125 rs2314762 rs929125 rs2314762 rs367915
rs1455701 rs11121117 rs6701941 rs11584036 rs10928041 rs10753575 rs10928041 rs10753575 rs534231
rs12048097 rs7524007 rs425371 rs10864350 rs10928043 rs12137940 rs10928043 rs12137940 rs299499
rs11121117 rs10864334 rs390468 rs7520373 rs9803674 rs4272591 rs9803674 rs4272591 rs7528376
rs7524007 rs17032281 rs411654 rs10864351 rs10429930 rs6426833 rs10429930 rs6426833 rs7513908
rs10864334 rs7554600 rs421490 rs8627 rs2884843 rs10799844 rs2884843 rs10799844 rs4908744
rs17032281 rs10779696 rs478128 rs1058791 rs6692603 rs10799845 rs6692603 rs10799845 rs389709
rs7554600 rs11803446 rs428180 rs2252865 rs10489144 rs10917557 rs10489144 rs10917557 rs10864343
rs10779696 rs11587140 rs428046 rs10779702 rs6692372 rs10737482 rs6692372 rs10737482 rs438895
rs11803446 rs67746 rs10864340 rs3753275 rs12092197 rs6690967 rs12092197 rs6690967 rs159631
rs11587140 rs7548511 rs11589993 rs894875 rs1339372 rs17397143 rs1339372 rs17397143 rs159632
rs67746 rs11121129 rs403623 rs17380831 rs12568548 rs16823043 rs12568548 rs16823043 rs11121152
rs7548511 rs6701941 rs12049468 rs6678140 rs2359953 rs4654897 rs2359953 rs4654897 rs10864346
rs11121129 rs425371 rs388933 rs2708633 rs4145433 rs2315059 rs4145433 rs2315059 rs11121157
rs6701941 rs390468 rs11121137 rs3765971 rs4145435 rs2298110 rs4145435 rs2298110 rs1107284
rs425371 rs411654 rs406236 rs2587513 rs12028521 rs10916668 rs12028521 rs10916668 rs966134
rs390468 rs421490 rs367915 rs11121179 rs577987 rs16823095 rs577987 rs16823095 rs1466654
rs411654 rs478128 rs534231 rs1443929 rs517269 rs10492999 rs517269 rs10492999 rs12132135
rs421490 rs428180 rs299499 rs301795 rs565765 rs1572783 rs565765 rs1572783 rs11584036
rs478128 rs428046 rs7528376 rs301789 rs657359 rs7531863 rs657359 rs7531863 rs10864350
rs428180 rs10864340 rs7513908 rs2661868 rs11582149 rs2233687 rs11582149 rs2233687 rs7520373
rs428046 rs11589993 rs4908744 rs301788 rs504469 rs1796915 rs504469 rs1796915 rs10864351
rs10864340 rs403623 rs389709 rs1763839 rs653504 rs17410800 rs653504 rs17410800 rs8627
rs11589993 rs12049468 rs10864343 rs12754538 rs515603 rs16823170 rs515603 rs16823170 rs1058791
rs403623 rs388933 rs438895 rs11121181 rs16853788 rs16823174 rs16853788 rs16823174 rs2252865
rs12049468 rs11121137 rs159631 rs301805 rs677769 rs12132830 rs677769 rs12132830 rs10779702
rs388933 rs406236 rs159632 rs301806 rs12040954 rs818968 rs12040954 rs818968 rs3753275
rs11121137 rs367915 rs11121152 rs12045438 rs12723920 rs4655010 rs12723920 rs4655010 rs894875
rs406236 rs534231 rs10864346 rs301798 rs4565709 rs2795480 rs4565709 rs2795480 rs17380831
rs367915 rs299499 rs11121157 rs301800 rs1953828 rs11677 rs1953828 rs11677 rs6678140
rs534231 rs7528376 rs1107284 rs172531 rs12024171 rs955587 rs12024171 rs955587 rs2708633
rs299499 rs7513908 rs966134 rs301801 rs4631686 rs2236772 rs4631686 rs2236772 rs3765971
rs7528376 rs4908744 rs1466654 rs301819 rs12403871 rs12021819 rs12403871 rs12021819 rs2587513
rs7513908 rs389709 rs12132135 rs11581328 rs12402327 rs1395470 rs12402327 rs1395470 rs11121179
rs4908744 rs10864343 rs11584036 rs11121182 rs12077532 rs4655079 rs12077532 rs4655079 rs1443929
rs389709 rs438895 rs10864350 rs4908760 rs10803478 rs483625 rs10803478 rs483625 rs301795
rs10864343 rs159631 rs7520373 rs751790 rs10928060 rs12403822 rs10928060 rs12403822 rs301789
rs438895 rs159632 rs10864351 rs1922983 rs1339363 rs10916703 rs1339363 rs10916703 rs2661868
rs159631 rs11121152 rs8627 rs6577488 rs16853880 rs11573191 rs16853880 rs11573191 rs301788
rs159632 rs10864346 rs1058791 rs12568293 rs1538534 rs668630 rs1538534 rs668630 rs1763839
rs11121152 rs11121157 rs2252865 rs4908761 rs6668724 rs11573236 rs6668724 rs11573236 rs12754538
rs10864346 rs1107284 rs10779702 rs4908501 rs1578131 rs11573237 rs1578131 rs11573237 rs11121181
rs11121157 rs966134 rs3753275 rs4908762 rs946481 rs11573298 rs946481 rs11573298 rs301805
rs1107284 rs1466654 rs894875 rs11121194 rs3737643 rs599367 rs3737643 rs599367 rs301806
rs966134 rs12132135 rs17380831 rs6668508 rs16853946 rs12045689 rs16853946 rs12045689 rs12045438
rs1466654 rs11584036 rs6678140 rs6577491 rs16853948 rs679667 rs16853948 rs679667 rs301798
rs12132135 rs10864350 rs2708633 rs7545384 rs1416623 rs16823482 rs1416623 rs16823482 rs302719
rs11584036 rs7520373 rs3765971 rs6656249 rs2149507 rs6657574 rs2149507 rs6657574 rs301800
rs10864350 rs10864351 rs2587513 rs6577496 rs820626 rs6684376 rs820626 rs6684376 rs172531
rs7520373 rs8627 rs11121179 rs2297867 rs820623 rs11588698 rs820623 rs11588698 rs301801
rs10864351 rs1058791 rs1443929 rs10492966 rs820622 rs3179690 rs820622 rs3179690 rs301819
rs8627 rs2252865 rs301795 rs926951 rs820621 rs10799615 rs820621 rs10799615 rs11581328
rs1058791 rs10779702 rs301789 rs4581300 rs703801 rs2097532 rs703801 rs2097532 rs11121182
rs2252865 rs3753275 rs2661868 rs17032665 rs703797 rs12135822 rs703797 rs12135822 rs4908760
rs10779702 rs894875 rs301788 rs1473420 rs2487751 rs11585587 rs2487751 rs11585587 rs751790
rs3753275 rs17380831 rs1763839 rs7530863 rs2789740 rs7514659 rs2789740 rs7514659 rs1922983
rs894875 rs6678140 rs12754538 rs10492964 rs2789742 rs4655165 rs2789742 rs4655165 rs6577488
rs17380831 rs2708633 rs11121181 rs12122851 rs1416631 rs2213802 rs1416631 rs2213802 rs12568293
rs6678140 rs3765971 rs301805 rs12029303 rs768725 rs10916732 rs768725 rs10916732 rs4908761
rs2708633 rs2587513 rs301806 rs7537982 rs12134370 rs1010573 rs12134370 rs1010573 rs4908501
rs3765971 rs11121179 rs12045438 rs11121203 rs2789746 rs2157508 rs2789746 rs2157508 rs4908762
rs2587513 rs1443929 rs301798 rs6675857 rs2794612 rs6426624 rs2794612 rs6426624 rs11121194
rs11121179 rs301795 rs301800 rs7523186 rs12121975 rs2157510 rs12121975 rs2157510 rs6668508
rs1443929 rs301789 rs172531 rs4480384 rs7355173 rs10489156 rs7355173 rs10489156 rs6577491
rs301795 rs2661868 rs301801 rs12136766 rs12134023 rs7541616 rs12134023 rs7541616 rs7545384
rs301789 rs301788 rs301819 rs6701331 rs3897492 rs743982 rs3897492 rs743982 rs6656249
rs2661868 rs1763839 rs11581328 rs1817367 rs12239349 rs966366 rs12239349 rs966366 rs6577496
rs301788 rs12754538 rs11121182 rs1953827 rs12129808 rs4654842 rs12129808 rs4654842 rs2297867
rs1763839 rs11121181 rs4908760 rs6577506 rs4661486 rs4654845 rs4661486 rs4654845 rs17032657
rs12754538 rs301805 rs751790 rs6703577 rs820671 rs2071949 rs820671 rs2071949 rs10492966
rs11121181 rs301806 rs1922983 rs1463052 rs10927414 rs10916749 rs10927414 rs10916749 rs926951
rs301805 rs12045438 rs6577488 rs4908769 rs7538154 rs6426628 rs7538154 rs6426628 rs4581300
rs301806 rs301798 rs12568293 rs1463053 rs12407887 rs2142629 rs12407887 rs2142629 rs1473420
rs12045438 rs302719 rs4908761 rs12029088 rs10754853 rs4422977 rs10754853 rs4422977 rs7530863
rs301798 rs301800 rs4908501 rs10864361 rs1539170 rs1076624 rs1539170 rs1076624 rs10492964
rs302719 rs172531 rs4908762 rs11121213 rs10803271 rs1022470 rs10803271 rs1022470 rs12122851
rs301800 rs301801 rs11121194 rs4908505 rs17396659 rs7532445 rs17396659 rs7532445 rs12029303
rs172531 rs301819 rs6668508 rs6695867 rs7519457 rs10753494 rs7519457 rs10753494 rs7537982
rs301801 rs11581328 rs6577491 rs4908507 rs11590846 rs10753495 rs11590846 rs10753495 rs11121203
rs301819 rs11121182 rs7545384 rs7556169 rs2050941 rs4655191 rs2050941 rs4655191 rs6675857
rs11581328 rs4908760 rs6656249 rs12122666 rs12048115 rs12086296 rs12048115 rs12086296 rs7523186
rs11121182 rs751790 rs6577496 rs7533442 rs943918 rs6676380 rs943918 rs6676380 rs4480384
rs4908760 rs1922983 rs2297867 rs6658881 rs6662750 rs11809335 rs6662750 rs11809335 rs12136766
rs751790 rs6577488 rs10492966 rs12025126 rs10754855 rs12749098 rs10754855 rs12749098 rs6701331
rs1922983 rs12568293 rs926951 rs10864363 rs4573512 rs12095205 rs4573512 rs12095205 rs1817367
rs6577488 rs4908761 rs4581300 rs10864364 rs4128690 rs10916761 rs4128690 rs10916761 rs1953827
rs12568293 rs4908501 rs17032665 rs4908773 rs7531416 rs10916762 rs7531416 rs10916762 rs6577506
rs4908761 rs4908762 rs1473420 rs7553298 rs6678924 rs10916764 rs6678924 rs10916764 rs6703577
rs4908501 rs11121194 rs7530863 rs953043 rs6680164 rs2064073 rs6680164 rs2064073 rs1463052
rs4908762 rs6668508 rs10492964 rs953535 rs7547198 rs7523120 rs7547198 rs7523120 rs4908769
rs11121194 rs6577491 rs12122851 rs12567592 rs10927437 rs4655195 rs10927437 rs4655195 rs1463053
rs6668508 rs7545384 rs12029303 rs4908777 rs12085004 rs2072753 rs12085004 rs2072753 rs12029088
rs6577491 rs6656249 rs7537982 rs17383360 rs6659859 rs1883165 rs6659859 rs1883165 rs10864361
rs7545384 rs6577496 rs11121203 rs12024032 rs2480054 rs10916769 rs2480054 rs10916769 rs11121213
rs6656249 rs2297867 rs6675857 rs10492963 rs1361396 rs230182 rs1361396 rs230182 rs4908505
rs6577496 rs10492966 rs7523186 rs2131679 rs1361395 rs230179 rs1361395 rs230179 rs4908506
rs2297867 rs926951 rs4480384 rs12028160 rs2486772 rs12034781 rs2486772 rs12034781 rs6695867
rs10492966 rs4581300 rs12136766 rs11121225 rs2480060 rs230178 rs2480060 rs230178 rs4908507
rs926951 rs17032665 rs6701331 rs12403640 rs7555566 rs230177 rs7555566 rs230177 rs7556169
rs4581300 rs1473420 rs1817367 rs1353130 rs4369222 rs230174 rs4369222 rs230174 rs12122666
rs17032665 rs7530863 rs1953827 rs12119207 rs2486762 rs230172 rs2486762 rs230172 rs7533442
rs1473420 rs10492964 rs6577506 rs11121229 rs2480061 rs6696105 rs2480061 rs6696105 rs6658881
rs7530863 rs12122851 rs6703577 rs10864366 rs2486761 rs1886740 rs2486761 rs1886740 rs12025126
rs10492964 rs12029303 rs1463052 rs11121230 rs2480063 rs6426634 rs2480063 rs6426634 rs10864363
rs12122851 rs7537982 rs4908769 rs12123076 rs10927442 rs10799632 rs10927442 rs10799632 rs10864364
rs12029303 rs11121203 rs1463053 rs7513880 rs12129734 rs7538084 rs12129734 rs7538084 rs4908773
rs7537982 rs6675857 rs12029088 rs11586056 rs12142754 rs10916786 rs12142754 rs10916786 rs7553298
rs11121203 rs7523186 rs10864361 rs10864367 rs12136164 rs10753498 rs12136164 rs10753498 rs953043
rs6675857 rs4480384 rs11121213 rs6698830 rs12733612 rs7533344 rs12733612 rs7533344 rs953535
rs7523186 rs12136766 rs4908505 rs7524437 rs12086025 rs4654860 rs12086025 rs4654860 rs12567592
rs4480384 rs6701331 rs6695867 rs6577525 rs10927446 rs7537381 rs10927446 rs7537381 rs4908777
rs12136766 rs1817367 rs4908507 rs6664000 rs10803284 rs7513147 rs10803284 rs7513147 rs12024032
rs6701331 rs1953827 rs7556169 rs1472228 rs10803285 rs6668912 rs10803285 rs6668912 rs10492963
rs1817367 rs6577506 rs12122666 rs12137865 rs10733135 rs1555797 rs10733135 rs1555797 rs2131679
rs1953827 rs6703577 rs7533442 rs7517436 rs10754859 rs4654861 rs10754859 rs4654861 rs12028160
rs6577506 rs1463052 rs6658881 rs7520572 rs10927453 rs11812029 rs10927453 rs11812029 rs11121225
rs6703577 rs4908769 rs12025126 rs7546225 rs6673698 rs7541314 rs6673698 rs7541314 rs12403640
rs1463052 rs1463053 rs10864363 rs11121237 rs1890784 rs12161216 rs1890784 rs12161216 rs1353130
rs4908769 rs12029088 rs10864364 rs12410886 rs10927460 rs12023000 rs10927460 rs12023000 rs12119207
rs1463053 rs10864361 rs4908773 rs12410893 rs17403250 rs390423 rs17403250 rs390423 rs11121229
rs12029088 rs11121213 rs7553298 rs6695310 rs12031919 rs618041 rs12031919 rs618041 rs10864366
rs10864361 rs4908505 rs953043 rs11582339 rs6703840 rs6663450 rs6703840 rs6663450 rs11121230
rs11121213 rs4908506 rs953535 rs12565639 rs619719 rs12741740 rs619719 rs12741740 rs12123076
rs4908505 rs6695867 rs12567592 rs12124851 rs34982023 rs97922 rs34982023 rs97922 rs7513880
rs4908506 rs4908507 rs4908777 rs11121242 rs6685406 rs1152984 rs6685406 rs1152984 rs11586056
rs6695867 rs7556169 rs17383360 rs12135416 rs520064 rs1144966 rs520064 rs1144966 rs10864367
rs4908507 rs12122666 rs12024032 rs6677249 rs4661292 rs531651 rs4661292 rs531651 rs6698830
rs7556169 rs7533442 rs10492963 rs2038903 rs664747 rs2641114 rs664747 rs2641114 rs7524437
rs12122666 rs6658881 rs2131679 rs914994 rs1295787 rs16824070 rs1295787 rs16824070 rs6577525
rs7533442 rs12025126 rs12028160 rs10864368 rs6676514 rs2000366 rs6676514 rs2000366 rs6664000
rs6658881 rs10864363 rs11121225 rs11121247 rs1344418 rs616145 rs1344418 rs616145 rs1472228
rs12025126 rs10864364 rs12403640 rs2071414 rs1737859 rs645548 rs1737859 rs645548 rs12137865
rs10864363 rs4908773 rs1353130 rs2765507 rs10803289 rs667357 rs10803289 rs667357 rs7517436
rs10864364 rs7553298 rs12119207 rs2781066 rs2473626 rs666501 rs2473626 rs666501 rs7520572
rs4908773 rs953043 rs11121229 rs2781064 rs693191 rs675397 rs693191 rs675397 rs7546225
rs7553298 rs953535 rs10864366 rs2274971 rs2294886 rs472055 rs2294886 rs472055 rs11121237
rs953043 rs12567592 rs11121230 rs6660137 rs7530538 rs6690069 rs7530538 rs6690069 rs12410886
rs953535 rs4908777 rs12123076 rs3820037 rs761191 rs12726436 rs761191 rs12726436 rs12410893
rs12567592 rs17383360 rs7513880 rs11811795 rs4661295 rs818202 rs4661295 rs818202 rs6695310
rs4908777 rs12024032 rs11586056 rs1325920 rs10803296 rs818197 rs10803296 rs818197 rs11582339
rs17383360 rs10492963 rs10864367 rs12032347 rs12037545 rs10799647 rs12037545 rs10799647 rs12565639
rs12024032 rs2131679 rs6698830 rs7539600 rs1009735 rs10916825 rs1009735 rs10916825 rs12124851
rs10492963 rs12028160 rs7524437 rs12034719 rs2871581 rs12036909 rs2871581 rs12036909 rs11121242
rs2131679 rs11121225 rs6577525 rs7526401 rs4661513 rs10916827 rs4661513 rs10916827 rs12135416
rs12028160 rs12403640 rs6664000 rs7534552 rs10737900 rs527912 rs10737900 rs527912 rs6677249
rs11121225 rs1353130 rs1472228 rs6694243 rs10927504 rs41467355 rs10927504 rs41467355 rs2038903
rs12403640 rs12119207 rs12137865 rs6665631 rs3737686 rs477155 rs3737686 rs477155 rs914994
rs1353130 rs11121229 rs7517436 rs6667091 rs6429673 rs1048977 rs6429673 rs1048977 rs10864368
rs12119207 rs10864366 rs7520572 rs4908796 rs6689804 rs10916837 rs6689804 rs10916837 rs11121247
rs11121229 rs11121230 rs7546225 rs11805233 rs10927510 rs10916846 rs10927510 rs10916846 rs2071414
rs10864366 rs12123076 rs11121237 rs10864370 rs1883576 rs6426642 rs1883576 rs6426642 rs2765507
rs11121230 rs7513880 rs12410886 rs6577539 rs12758392 rs628265 rs12758392 rs628265 rs2781064
rs12123076 rs11586056 rs12410893 rs2781079 rs10927530 rs12728802 rs10927530 rs12728802 rs2274971
rs7513880 rs10864367 rs6695310 rs4609454 rs6678566 rs535696 rs6678566 rs535696 rs6660137
rs11586056 rs6698830 rs11582339 rs9434652 rs742467 rs16824489 rs742467 rs16824489 rs3820037
rs10864367 rs7524437 rs12565639 rs7417097 rs6673847 rs12745565 rs6673847 rs12745565 rs11811795
rs6698830 rs6577525 rs12124851 rs4418632 rs4661302 rs6426645 rs4661302 rs6426645 rs1325920
rs7524437 rs6664000 rs11121242 rs9435064 rs732469 rs666371 rs732469 rs666371 rs12032347
rs6577525 rs1472228 rs12135416 rs914997 rs4661303 rs6668854 rs4661303 rs6668854 rs7539600
rs6664000 rs12137865 rs6677249 rs6688840 rs4661529 rs3738144 rs4661529 rs3738144 rs12034719
rs1472228 rs7517436 rs2038903 rs2781087 rs804125 rs637990 rs804125 rs637990 rs7526401
rs12137865 rs7520572 rs914994 rs12091891 rs1737360 rs592060 rs1737360 rs592060 rs7534552
rs7517436 rs7546225 rs10864368 rs1475734 rs1630519 rs10916852 rs1630519 rs10916852 rs6694243
rs7520572 rs11121237 rs11121247 rs6692694 rs1721829 rs951805 rs1721829 rs951805 rs6665631
rs7546225 rs12410886 rs2071414 rs17032875 rs7525851 rs710311 rs7525851 rs710311 rs6667091
rs11121237 rs12410893 rs2765507 rs6699492 rs804136 rs1888759 rs804136 rs1888759 rs4908796
rs12410886 rs6695310 rs2781066 rs2274327 rs3916544 rs12121807 rs3916544 rs12121807 rs11805233
rs12410893 rs11582339 rs2781064 rs2274328 rs12134149 rs667687 rs12134149 rs667687 rs10864370
rs6695310 rs12565639 rs2274971 rs12738365 rs3845593 rs12404954 rs3845593 rs12404954 rs6577539
rs11582339 rs12124851 rs6660137 rs3765966 rs11585327 rs658851 rs11585327 rs658851 rs2781079
rs12565639 rs11121242 rs3820037 rs17389460 rs804129 rs12036633 rs804129 rs12036633 rs4609454
rs12124851 rs12135416 rs11811795 rs2274332 rs12760105 rs10916859 rs12760105 rs10916859 rs9434652
rs11121242 rs6677249 rs1325920 rs7545200 rs10803320 rs1985278 rs10803320 rs1985278 rs7417097
rs12135416 rs2038903 rs12032347 rs6691526 rs4661533 rs651085 rs4661533 rs651085 rs4418632
rs6677249 rs914994 rs7539600 rs3765965 rs4661534 rs589755 rs4661534 rs589755 rs9435064
rs2038903 rs10864368 rs12034719 rs12748400 rs3845596 rs10493001 rs3845596 rs10493001 rs914997
rs914994 rs11121247 rs7526401 rs2274334 rs3765384 rs1021077 rs3765384 rs1021077 rs6688840
rs10864368 rs2071414 rs7534552 rs3737665 rs3765381 rs3856173 rs3765381 rs3856173 rs2781087
rs11121247 rs2765507 rs6694243 rs12127547 rs3765380 rs7520481 rs3765380 rs7520481 rs12091891
rs2071414 rs2781066 rs6665631 rs6697763 rs12734818 rs10799665 rs12734818 rs10799665 rs1475734
rs2765507 rs2781064 rs6667091 rs6577546 rs2803397 rs2320590 rs2803397 rs2320590 rs6692694
rs2781066 rs2274971 rs4908796 rs2895997 rs3845600 rs4654874 rs3845600 rs4654874 rs17032875
rs2781064 rs6660137 rs11805233 rs4908803 rs12564579 rs3738149 rs12564579 rs3738149 rs2274327
rs2274971 rs3820037 rs10864370 rs17392147 rs4661540 rs10916878 rs4661540 rs10916878 rs2274328
rs6660137 rs11811795 rs6577539 rs17033008 rs2803394 rs3767244 rs2803394 rs3767244 rs12738365
rs3820037 rs1325920 rs2781079 rs7516862 rs2801178 rs2305463 rs2801178 rs2305463 rs3765966
rs11811795 rs12032347 rs4609454 rs17389948 rs41491744 rs7543140 rs41491744 rs7543140 rs17389460
rs1325920 rs7539600 rs9434652 rs11810507 rs2049374 rs4654880 rs2049374 rs4654880 rs2274332
rs12032347 rs12034719 rs7417097 rs7544111 rs12029721 rs6695218 rs12029721 rs6695218 rs7545200
rs7539600 rs7526401 rs4418632 rs17033013 rs4661543 rs3890762 rs4661543 rs3890762 rs6691526
rs12034719 rs7534552 rs9435064 rs10864377 rs2807562 rs10737452 rs2807562 rs10737452 rs3765965
rs7526401 rs6694243 rs914997 rs12164533 rs2690026 rs10916891 rs2690026 rs10916891 rs12748400
rs7534552 rs6665631 rs6688840 rs7530465 rs10927578 rs4654726 rs10927578 rs4654726 rs3737665
rs6694243 rs6667091 rs2781087 rs7537425 rs7512460 rs11805363 rs7512460 rs11805363 rs3737663
rs6665631 rs4908796 rs12091891 rs11121296 rs12141413 rs4654727 rs12141413 rs4654727 rs12127547
rs6667091 rs11805233 rs1475734 rs12063980 rs12567946 rs6704421 rs12567946 rs6704421 rs6697763
rs4908796 rs10864370 rs6692694 rs1556757 rs12739376 rs3767247 rs12739376 rs3767247 rs6577546
rs11805233 rs6577539 rs17032875 rs9803660 rs12410007 rs12723255 rs12410007 rs12723255 rs2895997
rs10864370 rs2781079 rs6699492 rs769902 rs7522410 rs4654887 rs7522410 rs4654887 rs4908803
rs6577539 rs4609454 rs6684149 rs6685329 rs7514440 rs11805006 rs7514440 rs11805006 rs17392147
rs2781079 rs9434652 rs2274327 rs10864381 rs10754875 rs17450586 rs10754875 rs17450586 rs17033008
rs4609454 rs7417097 rs2274328 rs10864382 rs10927602 rs16824858 rs10927602 rs16824858 rs7516862
rs9434652 rs4418632 rs12738365 rs5840 rs2175773 rs3767248 rs2175773 rs3767248 rs17389948
rs7417097 rs9435064 rs3765966 rs875995 rs1567798 rs12137408 rs1567798 rs12137408 rs11810507
rs4418632 rs914997 rs17389460 rs1060998 rs4661553 rs6697555 rs4661553 rs6697555 rs7544111
rs9435064 rs6688840 rs2274332 rs4908526 rs12754000 rs2271115 rs12754000 rs2271115 rs17033013
rs914997 rs2781087 rs7545200 rs7521322 rs12567150 rs6700718 rs12567150 rs6700718 rs10864377
rs6688840 rs12091891 rs6691526 rs17842190 rs10927617 rs12021529 rs10927617 rs12021529 rs12164533
rs2781087 rs1475734 rs3765965 rs770041 rs12409399 rs10916919 rs12409399 rs10916919 rs7530465
rs12091891 rs6692694 rs12748400 rs770036 rs1965402 rs10799677 rs1965402 rs10799677 rs752845
rs1475734 rs17032875 rs2274334 rs12057692 rs4661310 rs2874367 rs4661310 rs2874367 rs7537425
rs6692694 rs6699492 rs3737665 rs12402657 rs16851112 rs2174689 rs16851112 rs2174689 rs11121296
rs17032875 rs6684149 rs12127547 rs12080794 rs2311975 rs4654732 rs2311975 rs4654732 rs12063980
rs6699492 rs2274327 rs6697763 rs11121320 rs6681053 rs6426659 rs6681053 rs6426659 rs1556757
rs6684149 rs2274328 rs6577546 rs1751670 rs6429702 rs959170 rs6429702 rs959170 rs10864379
rs2274327 rs12738365 rs2895997 rs729829 rs6429703 rs6668370 rs6429703 rs6668370 rs9803660
rs2274328 rs3765966 rs4908803 rs6694515 rs10157110 rs6703227 rs10157110 rs6703227 rs769902
rs12738365 rs17389460 rs17392147 rs12753196 rs2871890 rs10493006 rs2871890 rs10493006 rs6685329
rs3765966 rs2274332 rs17033008 rs6693258 rs6684496 rs10916927 rs6684496 rs10916927 rs10864381
rs17389460 rs7545200 rs7516862 rs770028 rs6693853 rs6658526 rs6693853 rs6658526 rs10864382
rs2274332 rs6691526 rs17389948 rs1705299 rs12081961 rs1354792 rs12081961 rs1354792 rs5840
rs7545200 rs3765965 rs11810507 rs10864390 rs6679504 rs12567861 rs6679504 rs12567861 rs875995
rs6691526 rs12748400 rs7544111 rs12726928 rs12129618 rs10916930 rs12129618 rs10916930 rs1060998
rs3765965 rs2274334 rs17033013 rs4243826 rs10927653 rs7521711 rs10927653 rs7521711 rs4908526
rs12748400 rs3737665 rs10864377 rs17393144 rs12138732 rs4654899 rs12138732 rs4654899 rs13306772
rs2274334 rs12127547 rs12164533 rs2666433 rs761288 rs960564 rs761288 rs960564 rs7521322
rs3737665 rs6697763 rs2039631 rs6577556 rs16851219 rs6663452 rs16851219 rs6663452 rs6680123
rs12127547 rs6577546 rs7530465 rs11802925 rs16851241 rs7532667 rs16851241 rs7532667 rs17842190
rs6697763 rs2895997 rs7537425 rs809972 rs742662 rs16825021 rs742662 rs16825021 rs770041
rs6577546 rs4908803 rs11121296 rs6577559 rs2175774 rs12402486 rs2175774 rs12402486 rs770036
rs2895997 rs17392147 rs12063980 rs797263 rs10927670 rs10753514 rs10927670 rs10753514 rs12057692
rs4908803 rs17033008 rs1556757 rs797264 rs2221926 rs6685831 rs2221926 rs6685831 rs12402657
rs17392147 rs7516862 rs9803660 rs797265 rs4661575 rs4654905 rs4661575 rs4654905 rs12080794
rs17033008 rs17389948 rs769902 rs4908817 rs4661318 rs6702110 rs4661318 rs6702110 rs11121320
rs7516862 rs11810507 rs6685329 rs744900 rs523125 rs17453044 rs523125 rs17453044 rs1751670
rs17389948 rs7544111 rs10864381 rs2157480 rs494983 rs1609558 rs494983 rs1609558 rs729829
rs11810507 rs17033013 rs10864382 rs10864392 rs496567 rs10916951 rs496567 rs10916951 rs6694515
rs7544111 rs10864377 rs5840 rs1008446 rs10803354 rs12128470 rs10803354 rs12128470 rs12753196
rs17033013 rs12164533 rs875995 rs743973 rs910105 rs12131134 rs910105 rs12131134 rs6693258
rs10864377 rs2039631 rs1060998 rs4908826 rs2235789 rs3026918 rs2235789 rs3026918 rs770028
rs12164533 rs7530465 rs4908526 rs9435130 rs1476356 rs3026912 rs1476356 rs3026912 rs1705299
rs2039631 rs7537425 rs7521322 rs2032539 rs2235784 rs2076281 rs2235784 rs2076281 rs10864390
rs7530465 rs11121296 rs17842190 rs9435136 rs2235783 rs2282715 rs2235783 rs2282715 rs12726928
rs7537425 rs12063980 rs770041 rs6577561 rs2235782 rs212524 rs2235782 rs212524 rs4243826
rs11121296 rs1556757 rs770036 rs1009941 rs10927681 rs212525 rs10927681 rs212525 rs17393144
rs12063980 rs9803660 rs12057692 rs17033526 rs13375820 rs212526 rs13375820 rs212526 rs2666433
rs1556757 rs769902 rs12402657 rs7534423 rs1546906 rs2282714 rs1546906 rs2282714 rs6577556
rs9803660 rs6685329 rs12080794 rs12402600 rs10803355 rs2282713 rs10803355 rs2282713 rs11802925
rs769902 rs10864381 rs11121320 rs10489436 rs4661578 rs4654916 rs4661578 rs4654916 rs809972
rs6685329 rs10864382 rs1751670 rs12072683 rs12046866 rs12746281 rs12046866 rs12746281 rs6577559
rs10864381 rs5840 rs729829 rs9434723 rs4661579 rs3026836 rs4661579 rs3026836 rs797263
rs10864382 rs875995 rs6694515 rs4908830 rs9659498 rs12116775 rs9659498 rs12116775 rs797264
rs5840 rs1060998 rs12753196 rs2268175 rs7555700 rs1111878 rs7555700 rs1111878 rs797265
rs875995 rs4908526 rs6693258 rs2239561 rs1883761 rs213006 rs1883761 rs213006 rs4908817
rs1060998 rs7521322 rs770028 rs2239560 rs1883759 rs2682362 rs1883759 rs2682362 rs744900
rs4908526 rs17842190 rs1705299 rs7524046 rs1076726 rs785195 rs1076726 rs785195 rs2157480
rs7521322 rs770041 rs10864390 rs11121350 rs1006371 rs785197 rs1006371 rs785197 rs10864392
rs17842190 rs770036 rs12726928 rs732950 rs7540957 rs785198 rs7540957 rs785198 rs1008446
rs770041 rs12057692 rs4243826 rs6688832 rs7539166 rs1976403 rs7539166 rs1976403 rs743973
rs770036 rs12402657 rs17393144 rs17368528 rs4436387 rs4654748 rs4436387 rs4654748 rs4908826
rs12057692 rs12080794 rs2666433 rs7517538 rs10754886 rs1827293 rs10754886 rs1827293 rs9435127
rs12402657 rs11121320 rs6577556 rs12093524 rs10754887 rs16825415 rs10754887 rs16825415 rs9435130
rs12080794 rs1751670 rs11802925 rs916380 rs10927698 rs10799701 rs10927698 rs10799701 rs2032539
rs11121320 rs729829 rs809972 rs4465231 rs12145963 rs1780324 rs12145963 rs1780324 rs9435136
rs1751670 rs6694515 rs6577559 rs9442514 rs12135755 rs10799702 rs12135755 rs10799702 rs6577561
rs729829 rs12753196 rs797263 rs621846 rs4661594 rs1697421 rs4661594 rs1697421 rs1009941
rs6694515 rs6693258 rs797264 rs1294028 rs10737907 rs1697420 rs10737907 rs1697420 rs10489436
rs12753196 rs770028 rs797265 rs9442562 rs1079314 rs6703976 rs1079314 rs6703976 rs12072683
rs6693258 rs1705299 rs4908817 rs17377443 rs11589870 rs16825455 rs11589870 rs16825455 rs9434723
rs770028 rs10864390 rs744900 rs1294040 rs11588628 rs10493007 rs11588628 rs10493007 rs4908830
rs1705299 rs12726928 rs2157480 rs629524 rs761296 rs10465542 rs761296 rs10465542 rs2268175
rs10864390 rs4243826 rs10864392 rs9726646 rs11808042 rs7547128 rs11808042 rs7547128 rs2239561
rs12726928 rs17393144 rs1008446 rs926249 rs742668 rs12141569 rs742668 rs12141569 rs2239560
rs4243826 rs2666433 rs743973 rs1294046 rs6692220 rs885813 rs6692220 rs885813 rs7524046
rs17393144 rs6577556 rs4908826 rs17377597 rs1883756 rs1780327 rs1883756 rs1780327 rs11121350
rs2666433 rs11802925 rs9435130 rs17377604 rs16851396 rs3767155 rs16851396 rs3767155 rs732950
rs6577556 rs809972 rs2032539 rs564709 rs4661326 rs1767430 rs4661326 rs1767430 rs6688832
rs11802925 rs6577559 rs9435136 rs9660159 rs4369223 rs1767429 rs4369223 rs1767429 rs17368528
rs809972 rs797263 rs6577561 rs4908842 rs2050233 rs1256336 rs2050233 rs1256336 rs7517538
rs6577559 rs797264 rs1009941 rs4908843 rs4661599 rs1780316 rs4661599 rs1780316 rs12093524
rs797263 rs797265 rs17033526 rs1569422 rs12070469 rs12025623 rs12070469 rs12025623 rs916380
rs797264 rs4908817 rs7534423 rs732591 rs4661607 rs3767145 rs4661607 rs3767145 rs4465231
rs797265 rs744900 rs12402600 rs1294023 rs12025158 rs2275369 rs12025158 rs2275369 rs621846
rs4908817 rs2157480 rs10489436 rs11121371 rs1316533 rs3767142 rs1316533 rs3767142 rs1294028
rs744900 rs10864392 rs12072683 rs926247 rs1316277 rs829391 rs1316277 rs829391 rs9442562
rs2157480 rs1008446 rs9434723 rs1294020 rs7551863 rs12759525 rs7551863 rs12759525 rs17377443
rs10864392 rs743973 rs4908830 rs12728282 rs3753315 rs12130950 rs3753315 rs12130950 rs1294040
rs1008446 rs4908826 rs2268175 rs1299374 rs3753314 rs12083062 rs3753314 rs12083062 rs629524
rs743973 rs9435127 rs2239561 rs2310919 rs3820065 rs710946 rs3820065 rs710946 rs9726646
rs4908826 rs9435130 rs2239560 rs9435243 rs3820064 rs7354914 rs3820064 rs7354914 rs1294046
rs9435127 rs2032539 rs7524046 rs12760778 rs3820063 rs1531829 rs3820063 rs1531829 rs17377597
rs9435130 rs9435136 rs11121350 rs4908852 rs17405463 rs829412 rs17405463 rs829412 rs17377604
rs2032539 rs6577561 rs732950 rs9435244 rs12057512 rs4654974 rs12057512 rs4654974 rs9660159
rs9435136 rs1009941 rs6688832 rs9435245 rs12062396 rs12045276 rs12062396 rs12045276 rs4908842
rs6577561 rs17033526 rs17368528 rs11121387 rs2312335 rs12142081 rs2312335 rs12142081 rs4908843
rs1009941 rs7534423 rs7517538 rs4908853 rs12118545 rs7541798 rs12118545 rs7541798 rs1569422
rs17033526 rs12402600 rs12093524 rs553161 rs12121147 rs6426721 rs12121147 rs6426721 rs732591
rs7534423 rs10489436 rs916380 rs10492967 rs7681 rs829374 rs7681 rs829374 rs1294023
rs12402600 rs12072683 rs4465231 rs9660866 rs16851448 rs829399 rs16851448 rs829399 rs11121371
rs10489436 rs9434723 rs9442514 rs12044809 rs10803368 rs829400 rs10803368 rs829400 rs926247
rs12072683 rs4908830 rs621846 rs12405873 rs10803369 rs829420 rs10803369 rs829420 rs1294020
rs9434723 rs2268175 rs1294028 rs10864418 rs6429732 rs3767133 rs6429732 rs3767133 rs12728282
rs4908830 rs2239561 rs9442562 rs11121412 rs6429734 rs3767134 rs6429734 rs3767134 rs1299374
rs2268175 rs2239560 rs17377443 rs9726404 rs767255 rs16825823 rs767255 rs16825823 rs2310919
rs2239561 rs7524046 rs1294040 rs9659326 rs12034146 rs2995001 rs12034146 rs2995001 rs9435243
rs2239560 rs11121350 rs629524 rs9660668 rs12033237 rs16825842 rs12033237 rs16825842 rs12760778
rs7524046 rs732950 rs9726646 rs9660890 rs1752020 rs523504 rs1752020 rs523504 rs4908852
rs11121350 rs6688832 rs926249 rs9787285 rs2489670 rs333188 rs2489670 rs333188 rs9435244
rs732950 rs17368528 rs1294046 rs9662546 rs1752005 rs333185 rs1752005 rs333185 rs9435245
rs6688832 rs7517538 rs17377597 rs4926481 rs1752000 rs4654981 rs1752000 rs4654981 rs11121387
rs17368528 rs12093524 rs17377604 rs9661476 rs2479073 rs7554400 rs2479073 rs7554400 rs4908853
rs7517538 rs916380 rs564709 rs11121423 rs1104686 rs6664218 rs1104686 rs6664218 rs553161
rs12093524 rs4465231 rs9660159 rs11121424 rs943558 rs333174 rs943558 rs333174 rs10492967
rs916380 rs9442514 rs4908842 rs4926491 rs6676098 rs333195 rs6676098 rs333195 rs9660866
rs4465231 rs621846 rs4908843 rs7544834 rs10927751 rs7521867 rs10927751 rs7521867 rs12044809
rs9442514 rs1294028 rs1569422 rs10746490 rs12144738 rs9970501 rs12144738 rs9970501 rs12405873
rs621846 rs9442562 rs732591 rs12042017 rs10927753 rs10917042 rs10927753 rs10917042 rs10864418
rs1294028 rs17377443 rs1294023 rs10864425 rs7526385 rs884726 rs7526385 rs884726 rs11121412
rs9442562 rs1294040 rs11121371 rs6679380 rs6679212 rs10753520 rs6679212 rs10753520 rs9726404
rs17377443 rs629524 rs926247 rs12755956 rs12404105 rs11581077 rs12404105 rs11581077 rs9659326
rs1294040 rs9726646 rs1294020 rs7525571 rs6703580 rs6684152 rs6703580 rs6684152 rs9660668
rs629524 rs926249 rs12728282 rs12040542 rs10927758 rs3736360 rs10927758 rs3736360 rs9660890
rs9726646 rs1294046 rs1299374 rs12037667 rs7553794 rs7547731 rs7553794 rs7547731 rs9787285
rs926249 rs17377597 rs2310919 rs12140494 rs12725686 rs7556412 rs12725686 rs7556412 rs4926481
rs1294046 rs17377604 rs9435243 rs7411273 rs12090769 rs2290501 rs12090769 rs2290501 rs11121423
rs17377597 rs564709 rs12760778 rs6660810 rs10803378 rs3767138 rs10803378 rs3767138 rs11121424
rs17377604 rs9660159 rs4908852 rs4423053 rs7518884 rs2454290 rs7518884 rs2454290 rs4926491
rs564709 rs4908842 rs9435244 rs9430273 rs542008 rs3767141 rs542008 rs3767141 rs7544834
rs9660159 rs4908843 rs9435245 rs12124860 rs2496342 rs10799718 rs2496342 rs10799718 rs10746490
rs4908842 rs1569422 rs11121387 rs6698575 rs736185 rs6680566 rs736185 rs6680566 rs12042017
rs4908843 rs732591 rs4908853 rs9430153 rs1010294 rs4654773 rs1010294 rs4654773 rs10864425
rs1569422 rs1294023 rs553161 rs9430332 rs2496330 rs12081298 rs2496330 rs12081298 rs6679380
rs732591 rs11121371 rs10492967 rs9430174 rs2253371 rs10917067 rs2253371 rs10917067 rs12755956
rs1294023 rs926247 rs9660866 rs6669846 rs742361 rs7544500 rs742361 rs7544500 rs7542011
rs11121371 rs1294020 rs12044809 rs6540961 rs12562864 rs10917070 rs12562864 rs10917070 rs7525571
rs926247 rs12728282 rs12405873 rs6540962 rs2092324 rs12567548 rs2092324 rs12567548 rs12040542
rs1294020 rs1299374 rs10864418 rs3923984 rs12562216 rs7529220 rs12562216 rs7529220 rs12037667
rs12728282 rs2310919 rs11121412 rs7544083 rs2496325 rs7520526 rs2496325 rs7520526 rs12140494
rs1299374 rs9435243 rs9726404 rs4073710 rs3765369 rs3768574 rs3765369 rs3768574 rs7411273
rs2310919 rs12760778 rs9659326 rs9430182 rs2473357 rs760923 rs2473357 rs760923 rs6660810
rs9435243 rs4908852 rs9660668 rs9430184 rs10436957 rs2501279 rs10436957 rs2501279 rs4423053
rs12760778 rs9435244 rs9660890 rs6540967 rs2549316 rs2501278 rs2549316 rs2501278 rs9430273
rs4908852 rs9435245 rs9787285 rs10779727 rs555015 rs2501275 rs555015 rs2501275 rs12124860
rs9435244 rs11121387 rs9662546 rs12028233 rs16851653 rs16826293 rs16851653 rs16826293 rs6698575
rs9435245 rs4908853 rs4926481 rs4129341 rs16851662 rs17837965 rs16851662 rs17837965 rs10864431
rs11121387 rs553161 rs9661476 rs6540985 rs4661627 rs11800014 rs4661627 rs11800014 rs9430153
rs4908853 rs10492967 rs11121423 rs7518793 rs3737696 rs4076750 rs3737696 rs4076750 rs9430156
rs553161 rs9660866 rs11121424 rs4240895 rs3737697 rs1046310 rs3737697 rs1046310 rs9430332
rs10492967 rs12044809 rs4926491 rs4240896 rs7547591 rs3765351 rs7547591 rs3765351 rs9430174
rs9660866 rs12405873 rs7544834 rs6540991 rs7556116 rs7544210 rs7556116 rs7544210 rs6669846
rs12044809 rs10864418 rs10746490 rs4300218 rs10927791 rs11582542 rs10927791 rs11582542 rs6540961
rs12405873 rs11121412 rs12042017 rs12039250 rs6667862 rs4655026 rs6667862 rs4655026 rs6540962
rs10864418 rs9726404 rs10864425 rs11802023 rs4646093 rs2744721 rs4646093 rs2744721 rs3923984
rs11121412 rs9659326 rs6679380 rs11121472 rs6685648 rs2807357 rs6685648 rs2807357 rs7544083
rs9726404 rs9660668 rs12755956 rs12568084 rs4233533 rs2807356 rs4233533 rs2807356 rs4073710
rs9659326 rs9660890 rs7542011 rs9430636 rs4646047 rs909813 rs4646047 rs909813 rs9430182
rs9660668 rs9787285 rs7525571 rs6660363 rs4646045 rs2744718 rs4646045 rs2744718 rs9430184
rs9660890 rs9662546 rs12040542 rs4333853 rs4646044 rs12080095 rs4646044 rs12080095 rs6540967
rs9787285 rs4926481 rs12037667 rs11121477 rs1052576 rs2505722 rs1052576 rs2505722 rs10779727
rs9662546 rs9661476 rs12140494 rs6677649 rs4646018 rs10917176 rs4646018 rs10917176 rs12028233
rs4926481 rs11121423 rs7411273 rs6669509 rs2042370 rs7552560 rs2042370 rs7552560 rs4129341
rs9661476 rs11121424 rs6660810 rs11801864 rs4646011 rs1569583 rs4646011 rs1569583 rs6540985
rs11121423 rs4926491 rs4423053 rs12566637 rs1862710 rs2505709 rs1862710 rs2505709 rs7518793
rs11121424 rs7544834 rs9430273 rs12075554 rs1820205 rs2744731 rs1820205 rs2744731 rs4240895
rs4926491 rs10746490 rs12124860 rs6541017 rs4645989 rs2491213 rs4645989 rs2491213 rs4240896
rs7544834 rs12042017 rs6698575 rs3934934 rs1052571 rs732266 rs1052571 rs732266 rs6540991
rs10746490 rs10864425 rs9430153 rs9430220 rs4263990 rs2744738 rs4263990 rs2744738 rs7553125
rs12042017 rs6679380 rs9430332 rs10864435 rs10927796 rs2505711 rs10927796 rs2505711 rs4300218
rs10864425 rs12755956 rs9430174 rs1135426 rs2042371 rs1806422 rs2042371 rs1806422 rs12039250
rs6679380 rs7542011 rs6669846 rs1135427 rs10927797 rs12749135 rs10927797 rs12749135 rs12090365
rs12755956 rs7525571 rs6540961 rs7526958 rs12124078 rs16826818 rs12124078 rs16826818 rs12092982
rs7542011 rs12040542 rs6540962 rs12042293 rs7515244 rs2807326 rs7515244 rs2807326 rs11802023
rs7525571 rs12037667 rs3923984 rs12568720 rs11579378 rs2807328 rs11579378 rs2807328 rs11121472
rs12040542 rs12140494 rs7544083 rs11121486 rs2236215 rs932371 rs2236215 rs932371 rs12568084
rs12037667 rs7411273 rs4073710 rs12569008 rs2042367 rs10489160 rs2042367 rs10489160 rs9430636
rs12140494 rs6660810 rs9430182 rs10864436 rs1467513 rs2744750 rs1467513 rs2744750 rs6660363
rs7411273 rs4423053 rs9430184 rs7550295 rs10927805 rs4654790 rs10927805 rs4654790 rs4333853
rs6660810 rs9430273 rs6540967 rs7550246 rs11580170 rs2505714 rs11580170 rs2505714 rs11121477
rs4423053 rs12124860 rs10779727 rs10779731 rs6429758 rs2143100 rs6429758 rs2143100 rs6677649
rs9430273 rs6698575 rs12028233 rs12047054 rs6429759 rs2179376 rs6429759 rs2179376 rs6669509
rs12124860 rs9430153 rs4129341 rs6680090 rs16851819 rs909812 rs16851819 rs909812 rs11801864
rs6698575 rs9430332 rs6540985 rs4845976 rs1547033 rs760915 rs1547033 rs760915 rs12566637
rs9430153 rs9430174 rs7518793 rs10746492 rs556258 rs12737805 rs556258 rs12737805 rs12075554
rs9430332 rs6669846 rs4240895 rs17034335 rs6669417 rs12734427 rs6669417 rs12734427 rs6541017
rs9430174 rs6540961 rs4240896 rs17034340 rs16851855 rs17360519 rs16851855 rs17360519 rs3934934
rs6669846 rs6540962 rs6540991 rs2119508 rs3940061 rs1980473 rs3940061 rs1980473 rs9430220
rs6540961 rs3923984 rs4300218 rs4585981 rs6697813 rs880467 rs6697813 rs880467 rs10864435
rs6540962 rs7544083 rs12039250 rs767762 rs3795763 rs10917196 rs3795763 rs10917196 rs28730677
rs3923984 rs4073710 rs11802023 rs11121493 rs6696286 rs10799744 rs6696286 rs10799744 rs1135426
rs7544083 rs9430182 rs11121472 rs946277 rs6662685 rs6426743 rs6662685 rs6426743 rs1135427
rs4073710 rs9430184 rs12568084 rs1615629 rs1980607 rs10799746 rs1980607 rs10799746 rs7526958
rs9430182 rs6540967 rs9430636 rs1660742 rs941686 rs10917200 rs941686 rs10917200 rs12042293
rs9430184 rs10779727 rs6660363 rs12078414 rs17448778 rs6426746 rs17448778 rs6426746 rs12568720
rs6540967 rs12028233 rs4333853 rs6699320 rs6695903 rs4654794 rs6695903 rs4654794 rs11121486
rs10779727 rs4129341 rs11121477 rs1767277 rs932602 rs4655040 rs932602 rs4655040 rs12569008
rs12028233 rs6540985 rs6677649 rs1660738 rs3766163 rs4598465 rs3766163 rs4598465 rs10864436
rs4129341 rs7518793 rs6669509 rs12068489 rs7556473 rs6690148 rs7556473 rs6690148 rs7550295
rs6540985 rs4240895 rs11801864 rs1220395 rs12746773 rs12128312 rs12746773 rs12128312 rs7550246
rs7518793 rs4240896 rs12566637 rs1220404 rs12082523 rs1316342 rs12082523 rs1316342 rs10779731
rs4240895 rs6540991 rs12075554 rs1220405 rs7516683 rs11578020 rs7516683 rs11578020 rs12047054
rs4240896 rs12039250 rs6541017 rs935073 rs10927831 rs12742784 rs10927831 rs12742784 rs4845976
rs6540991 rs11802023 rs3934934 rs1220412 rs7552400 rs12089677 rs7552400 rs12089677 rs10746492
rs4300218 rs11121472 rs9430220 rs935075 rs7516540 rs12029258 rs7516540 rs12029258 rs17034335
rs12039250 rs12568084 rs10864435 rs12097182 rs12745403 rs1320596 rs12745403 rs1320596 rs17034340
rs11802023 rs9430636 rs1135426 rs11828 rs12091750 rs12048775 rs12091750 rs12048775 rs2119508
rs11121472 rs6660363 rs1135427 rs17034440 rs16851970 rs6680239 rs16851970 rs6680239 rs4585981
rs12568084 rs4333853 rs7526958 rs1220398 rs12091644 rs12723796 rs12091644 rs12723796 rs767762
rs9430636 rs11121477 rs12042293 rs12065908 rs7519899 rs1320601 rs7519899 rs1320601 rs11121493
rs6660363 rs6677649 rs12568720 rs7535945 rs12091326 rs6426748 rs12091326 rs6426748 rs946277
rs4333853 rs6669509 rs11121486 rs1234694 rs12092485 rs10917221 rs12092485 rs10917221 rs1615629
rs11121477 rs11801864 rs12569008 rs12058979 rs6668919 rs4655054 rs6668919 rs4655054 rs1660742
rs6677649 rs12566637 rs10864436 rs12064822 rs41393951 rs4525015 rs41393951 rs4525015 rs12078414
rs6669509 rs12075554 rs7550295 rs1220421 rs12724755 rs4409621 rs12724755 rs4409621 rs6699320
rs11801864 rs6541017 rs7550246 rs12062953 rs7539884 rs10917225 rs7539884 rs10917225 rs1767277
rs12566637 rs3934934 rs10779731 rs7516611 rs3817269 rs10799749 rs3817269 rs10799749 rs1660738
rs12075554 rs9430220 rs12047054 rs6541073 rs35449927 rs6426754 rs35449927 rs6426754 rs12068489
rs6541017 rs10864435 rs6680090 rs2890358 rs35352784 rs12145722 rs35352784 rs12145722 rs1220395
rs3934934 rs1135426 rs4845976 rs6683452 rs12744547 rs4515757 rs12744547 rs4515757 rs15177
rs9430220 rs1135427 rs10746492 rs12082318 rs6701500 rs10799754 rs6701500 rs10799754 rs1220404
rs10864435 rs7526958 rs17034335 rs12136213 rs35365738 rs2078450 rs35365738 rs2078450 rs1220405
rs1135426 rs12042293 rs17034340 rs12140058 rs11584945 rs12133700 rs11584945 rs12133700 rs2278611
rs1135427 rs12568720 rs2119508 rs7517812 rs2062595 rs1934482 rs2062595 rs1934482 rs3888014
rs7526958 rs11121486 rs4585981 rs3003378 rs10927848 rs16827215 rs10927848 rs16827215 rs935073
rs12042293 rs12569008 rs767762 rs11578833 rs10927849 rs1738392 rs10927849 rs1738392 rs1220412
rs12568720 rs10864436 rs11121493 rs3003376 rs6681468 rs209729 rs6681468 rs209729 rs6695334
rs11121486 rs7550295 rs946277 rs7528979 rs12725198 rs209727 rs12725198 rs209727 rs17034420
rs12569008 rs7550246 rs1615629 rs12406448 rs12725833 rs209724 rs12725833 rs209724 rs935075
rs10864436 rs10779731 rs1660742 rs7539725 rs35609485 rs209722 rs35609485 rs209722 rs6703867
rs7550295 rs12047054 rs12078414 rs11121515 rs938295 rs2281355 rs938295 rs2281355 rs12097182
rs7550246 rs6680090 rs6699320 rs17034493 rs12091731 rs649754 rs12091731 rs649754 rs11828
rs10779731 rs4845976 rs1767277 rs9430244 rs12083988 rs482156 rs12083988 rs482156 rs17034440
rs12047054 rs10746492 rs1660738 rs12076922 rs6429774 rs10917263 rs6429774 rs10917263 rs1220398
rs6680090 rs17034335 rs12068489 rs3762290 rs2271545 rs12126436 rs2271545 rs12126436 rs12065908
rs4845976 rs17034340 rs1220395 rs17034501 rs11576404 rs12132543 rs11576404 rs12132543 rs7535945
rs10746492 rs2119508 rs1220404 rs6671289 rs12026094 rs12128546 rs12026094 rs12128546 rs1234694
rs17034335 rs4585981 rs1220405 rs12070814 rs12026701 rs6690827 rs12026701 rs6690827 rs12058979
rs17034340 rs767762 rs935073 rs12144133 rs11589957 rs682658 rs11589957 rs682658 rs12064822
rs2119508 rs11121493 rs1220412 rs6696978 rs4661663 rs294185 rs4661663 rs294185 rs1220421
rs4585981 rs946277 rs935075 rs2273298 rs12135073 rs294183 rs12135073 rs294183 rs12062953
rs767762 rs1615629 rs12097182 rs2273299 rs10737911 rs12756603 rs10737911 rs12756603 rs7516611
rs11121493 rs1660742 rs11828 rs6659436 rs10927866 rs12722729 rs10927866 rs12722729 rs6541073
rs946277 rs12078414 rs17034440 rs6667049 rs2062592 rs631090 rs2062592 rs631090 rs2890358
rs1615629 rs6699320 rs1220398 rs17034560 rs4661344 rs292007 rs4661344 rs292007 rs6683452
rs1660742 rs1767277 rs12065908 rs12092513 rs7552077 rs294223 rs7552077 rs294223 rs12082318
rs12078414 rs1660738 rs7535945 rs17034569 rs904910 rs294219 rs904910 rs294219 rs12136213
rs6699320 rs12068489 rs1234694 rs9783053 rs6665768 rs2043969 rs6665768 rs2043969 rs12140058
rs1767277 rs1220395 rs12058979 rs12074936 rs16852063 rs10442639 rs16852063 rs10442639 rs7517812
rs1660738 rs1220404 rs12064822 rs2180184 rs2862747 rs6687487 rs2862747 rs6687487 rs3003378
rs12068489 rs1220405 rs1220421 rs7418410 rs4661670 rs10753541 rs4661670 rs10753541 rs11578833
rs1220395 rs935073 rs12062953 rs4846195 rs598371 rs16827484 rs598371 rs16827484 rs3003376
rs1220404 rs1220412 rs7516611 rs6661326 rs643420 rs6426763 rs643420 rs6426763 rs7528979
rs1220405 rs935075 rs6541073 rs6667639 rs12079958 rs6673115 rs12079958 rs6673115 rs12406448
rs935073 rs12097182 rs2890358 rs3903151 rs6429787 rs4233292 rs6429787 rs4233292 rs7539725
rs1220412 rs11828 rs6683452 rs4348727 rs9633365 rs7516175 rs9633365 rs7516175 rs11121515
rs935075 rs17034440 rs12082318 rs4846197 rs12046015 rs2817909 rs12046015 rs2817909 rs17034493
rs12097182 rs1220398 rs12136213 rs4846198 rs12063905 rs2817907 rs12063905 rs2817907 rs9430244
rs11828 rs12065908 rs12140058 rs6541085 rs848201 rs2817901 rs848201 rs2817901 rs12076922
rs17034440 rs7535945 rs7517812 rs10492969 rs848203 rs11801544 rs848203 rs11801544 rs3762290
rs1220398 rs1234694 rs3003378 rs17400510 rs10927873 rs2817896 rs10927873 rs2817896 rs17034501
rs12065908 rs12058979 rs11578833 rs12136376 rs848206 rs893961 rs848206 rs893961 rs6671289
rs7535945 rs12064822 rs3003376 rs1538557 rs848208 rs10917300 rs848208 rs10917300 rs6687550
rs1234694 rs1220421 rs7528979 rs4529713 rs848209 rs1866792 rs848209 rs1866792 rs12070814
rs12058979 rs12062953 rs12406448 rs4240911 rs848210 rs1866790 rs848210 rs1866790 rs12045943
rs12064822 rs6541073 rs7539725 rs946504 rs848211 rs6667416 rs848211 rs6667416 rs12144133
rs1220421 rs2890358 rs11121515 rs17034615 rs848212 rs4390147 rs848212 rs4390147 rs6696978
rs12062953 rs6683452 rs17034493 rs12407992 rs848214 rs6662622 rs848214 rs6662622 rs2273298
rs6541073 rs12082318 rs9430244 rs4846208 rs848215 rs6701399 rs848215 rs6701399 rs2273299
rs2890358 rs12136213 rs12076922 rs17400878 rs742617 rs12090415 rs742617 rs12090415 rs6659436
rs6683452 rs12140058 rs3762290 rs4846209 rs848188 rs16827646 rs848188 rs16827646 rs6667049
rs12082318 rs7517812 rs17034501 rs4846210 rs848189 rs11800828 rs848189 rs11800828 rs17034545
rs12136213 rs3003378 rs6671289 rs9332414 rs848190 rs7519206 rs848190 rs7519206 rs17034558
rs12140058 rs11578833 rs12070814 rs12141416 rs848191 rs4655130 rs848191 rs4655130 rs17034560
rs7517812 rs3003376 rs12144133 rs1339458 rs848194 rs751168 rs848194 rs751168 rs12092513
rs3003378 rs7528979 rs6696978 rs17034643 rs848195 rs7543064 rs848195 rs7543064 rs17034569
rs11578833 rs12406448 rs2273298 rs10492970 rs848196 rs4655138 rs848196 rs4655138 rs9783053
rs3003376 rs7539725 rs2273299 rs17034660 rs848198 rs648322 rs848198 rs648322 rs12074936
rs7528979 rs11121515 rs6659436 rs3748576 rs848199 rs6650086 rs848199 rs6650086 rs2180184
rs12406448 rs17034493 rs6667049 rs12120191 rs848200 rs12135629 rs848200 rs12135629 rs7418410
rs7539725 rs9430244 rs17034560 rs746881 rs41339145 rs1413974 rs41339145 rs1413974 rs4846195
rs11121515 rs12076922 rs12092513 rs912963 rs698893 rs4654834 rs698893 rs4654834 rs6661326
rs17034493 rs3762290 rs17034569 rs912962 rs848312 rs2294518 rs848312 rs2294518 rs6667639
rs9430244 rs17034501 rs9783053 rs10492972 rs7516754 rs765803 rs7516754 rs765803 rs3903151
rs12076922 rs6671289 rs12074936 rs7520935 rs1763632 rs1208930 rs1763632 rs1208930 rs4348727
rs3762290 rs12070814 rs2180184 rs2039778 rs17383551 rs1208929 rs17383551 rs1208929 rs4846197
rs17034501 rs12144133 rs7418410 rs3753037 rs848306 rs12408468 rs848306 rs12408468 rs4846198
rs6671289 rs6696978 rs4846195 rs2275424 rs4661679 rs9426803 rs4661679 rs9426803 rs6541085
rs12070814 rs2273298 rs6661326 rs3748577 rs4661681 rs3845522 rs4661681 rs3845522 rs10492969
rs12144133 rs2273299 rs6667639 rs12130220 rs1739828 rs6691108 rs1739828 rs6691108 rs17400510
rs6696978 rs6659436 rs3903151 rs8019 rs1763613 rs6704440 rs1763613 rs6704440 rs12136376
rs2273298 rs6667049 rs4348727 rs17034716 rs1739834 rs10917360 rs1739834 rs10917360 rs1538557
rs2273299 rs17034560 rs4846197 rs17401924 rs11578845 rs16828047 rs11578845 rs16828047 rs4529713
rs6659436 rs12092513 rs4846198 rs17401966 rs1763605 rs6694445 rs1763605 rs6694445 rs4240911
rs6667049 rs17034569 rs6541085 rs2182326 rs1763601 rs10917362 rs1763601 rs10917362 rs946504
rs17034560 rs9783053 rs10492969 rs12135774 rs1048334 rs4655151 rs1048334 rs4655151 rs17034615
rs12092513 rs12074936 rs17400510 rs4475756 rs1048245 rs9787309 rs1048245 rs9787309 rs12407992
rs17034569 rs2180184 rs12136376 rs12734551 rs945416 rs2144732 rs945416 rs2144732 rs4846208
rs9783053 rs7418410 rs1538557 rs2297881 rs872222 rs2749146 rs872222 rs2749146 rs17400878
rs12074936 rs4846195 rs4529713 rs17034775 rs945419 rs9658850 rs945419 rs9658850 rs4846209
rs2180184 rs6661326 rs4240911 rs1555849 rs3754329 rs667311 rs3754329 rs667311 rs4846210
rs7418410 rs6667639 rs946504 rs1556917 rs3754323 rs628465 rs3754323 rs628465 rs9332414
rs4846195 rs3903151 rs17034615 rs1556916 rs3754322 rs656868 rs3754322 rs656868 rs12141416
rs6661326 rs4348727 rs12407992 rs17034821 rs2009594 rs12043534 rs2009594 rs12043534 rs1339458
rs6667639 rs4846197 rs4846208 rs2185252 rs945425 rs1198498 rs945425 rs1198498 rs17034643
rs3903151 rs4846198 rs17400878 rs7546368 rs1889785 rs10753554 rs1889785 rs10753554 rs10492970
rs4348727 rs6541085 rs4846209 rs3748578 rs1805152 rs589939 rs1805152 rs589939 rs12026616
rs4846197 rs10492969 rs4846210 rs12125492 rs6683445 rs655600 rs6683445 rs655600 rs17034660
rs4846198 rs17400510 rs9332414 rs12403443 rs945393 rs3765941 rs945393 rs3765941 rs3748576
rs6541085 rs12136376 rs12141416 rs11121548 rs10803412 rs11586100 rs10803412 rs11586100 rs12120191
rs10492969 rs1538557 rs1339458 rs12131441 rs10927895 rs2103911 rs10927895 rs2103911 rs746881
rs17400510 rs4529713 rs17034643 rs17411502 rs5252 rs3753250 rs5252 rs3753250 rs912963
rs12136376 rs4240911 rs10492970 rs11121551 rs10803414 rs618036 rs10803414 rs618036 rs912962
rs1538557 rs946504 rs17034660 rs11121552 rs12728542 rs604742 rs12728542 rs604742 rs10492972
rs4529713 rs17034615 rs3748576 rs1536262 rs9442235 rs17437528 rs9442235 rs17437528 rs7520935
rs4240911 rs12407992 rs12120191 rs1002076 rs2152459 rs601786 rs2152459 rs601786 rs2039778
rs946504 rs4846208 rs746881 rs3748581 rs9442200 rs644749 rs9442200 rs644749 rs3753037
rs17034615 rs17400878 rs912963 rs11121556 rs28695308 rs646193 rs28695308 rs646193 rs2275424
rs12407992 rs4846209 rs912962 rs11587309 rs4661351 rs2849025 rs4661351 rs2849025 rs3748577
rs4846208 rs4846210 rs10492972 rs11121557 rs17416878 rs588641 rs17416878 rs588641 rs12130220
rs17400878 rs9332414 rs7520935 rs17034849 rs6603867 rs680386 rs6603867 rs680386 rs8019
rs4846209 rs12141416 rs2039778 rs4846217 rs1472408 rs638722 rs1472408 rs638722 rs17034716
rs4846210 rs1339458 rs3753037 rs6682868 rs4661709 rs1740481 rs4661709 rs1740481 rs17401924
rs9332414 rs17034643 rs2275424 rs12409754 rs6603883 rs686546 rs6603883 rs686546 rs17401966
rs12141416 rs10492970 rs3748577 rs3737155 rs11260822 rs4648892 rs11260822 rs4648892 rs2182326
rs1339458 rs17034660 rs12130220 rs4846219 rs4661711 rs2486078 rs4661711 rs2486078 rs12135774
rs17034643 rs3748576 rs8019 rs11579365 rs904106 rs2275355 rs904106 rs2275355 rs4475756
rs10492970 rs12120191 rs17034716 rs4846221 rs11588669 rs1767141 rs11588669 rs1767141 rs12734551
rs17034660 rs746881 rs17401924 rs663364 rs12408442 rs946268 rs12408442 rs946268 rs2297881
rs3748576 rs912963 rs17401966 rs2483679 rs4661715 rs1198430 rs4661715 rs1198430 rs17034775
rs12120191 rs912962 rs2182326 rs505141 rs4661717 rs1198431 rs4661717 rs1198431 rs1555849
rs746881 rs10492972 rs12135774 rs528713 rs4233539 rs1198432 rs4233539 rs1198432 rs1556917
rs912963 rs7520935 rs4475756 rs634358 rs924206 rs1207124 rs924206 rs1207124 rs1556916
rs912962 rs2039778 rs12734551 rs649101 rs12058819 rs1767148 rs12058819 rs1767148 rs17034821
rs10492972 rs3753037 rs2297881 rs481571 rs6656611 rs2077066 rs6656611 rs2077066 rs2185252
rs7520935 rs2275424 rs17034775 rs586223 rs6700888 rs1555024 rs6700888 rs1555024 rs7546368
rs2039778 rs3748577 rs1555849 rs597441 rs6698317 rs2811963 rs6698317 rs2811963 rs3748578
rs3753037 rs12130220 rs1556917 rs1307485 rs4291495 rs3820028 rs4291495 rs3820028 rs12125492
rs2275424 rs8019 rs1556916 rs544289 rs4661735 rs2075993 rs4661735 rs2075993 rs12403443
rs3748577 rs17034716 rs17034821 rs2847337 rs2273311 rs2282720 rs2273311 rs2282720 rs11121548
rs12130220 rs17401924 rs2185252 rs1307489 rs11260727 rs2075995 rs11260727 rs2075995 rs12131441
rs8019 rs17401966 rs7546368 rs1307490 rs650298 rs2038027 rs650298 rs2038027 rs17411502
rs17034716 rs2182326 rs3748578 rs1307494 rs11260732 rs6667575 rs11260732 rs6667575 rs11121551
rs17401924 rs12135774 rs12125492 rs628462 rs12048532 rs760607 rs12048532 rs760607 rs11121552
rs17401966 rs4475756 rs12403443 rs666103 rs12043435 rs11574 rs12043435 rs11574 rs1536262
rs2182326 rs12734551 rs11121548 rs1307497 rs9629265 rs10917395 rs9629265 rs10917395 rs1002076
rs12135774 rs2297881 rs12131441 rs2483686 rs6663056 rs2811985 rs6663056 rs2811985 rs3748581
rs4475756 rs17034775 rs17411502 rs6667629 rs12131558 rs2813875 rs12131558 rs2813875 rs11121556
rs12734551 rs1555849 rs11121551 rs2781233 rs12567262 rs12760004 rs12567262 rs12760004 rs11587309
rs2297881 rs1556917 rs11121552 rs607941 rs3738605 rs6684096 rs3738605 rs6684096 rs11121557
rs17034775 rs1556916 rs1536262 rs9970001 rs4661745 rs2902663 rs4661745 rs2902663 rs17034849
rs1555849 rs17034821 rs1002076 rs670666 rs6660924 rs6703825 rs6660924 rs6703825 rs4846217
rs1556917 rs2185252 rs3748581 rs585870 rs907796 rs6673098 rs907796 rs6673098 rs6682868
rs1556916 rs7546368 rs11121556 rs4846228 rs2670494 rs6679217 rs2670494 rs6679217 rs12409754
rs17034821 rs3748578 rs11587309 rs620405 rs4661747 rs2864705 rs4661747 rs2864705 rs3737155
rs2185252 rs12125492 rs11121557 rs622623 rs4661748 rs10799801 rs4661748 rs10799801 rs4846219
rs7546368 rs12403443 rs17034849 rs636291 rs12071176 rs11577033 rs12071176 rs11577033 rs11579365
rs3748578 rs11121548 rs4846217 rs662064 rs821000 rs10917420 rs821000 rs10917420 rs4846221
rs12125492 rs12131441 rs6682868 rs647281 rs279779 rs2267960 rs279779 rs2267960 rs663364
rs12403443 rs17411502 rs12409754 rs589400 rs279782 rs1045017 rs279782 rs1045017 rs2483679
rs11121548 rs11121551 rs3737155 rs10864459 rs279786 rs7514394 rs279786 rs7514394 rs505141
rs12131441 rs11121552 rs4846219 rs2781230 rs279788 rs4237 rs279788 rs4237 rs528713
rs17411502 rs1536262 rs11579365 rs2506878 rs279024 rs12031592 rs279024 rs12031592 rs634358
rs11121551 rs1002076 rs4846221 rs7543322 rs279025 rs6689056 rs279025 rs6689056 rs649101
rs11121552 rs3748581 rs663364 rs616488 rs279028 rs4649168 rs279028 rs4649168 rs481571
rs1536262 rs11121556 rs2483679 rs616402 rs149565 rs4648930 rs149565 rs4648930 rs586223
rs1002076 rs11587309 rs505141 rs604814 rs149562 rs4649171 rs149562 rs4649171 rs597441
rs3748581 rs11121557 rs528713 rs604369 rs157252 rs4276861 rs157252 rs4276861 rs1307485
rs11121556 rs17034849 rs634358 rs2480786 rs157133 rs4378147 rs157133 rs4378147 rs544289
rs11587309 rs4846217 rs649101 rs6540934 rs156847 rs6700245 rs156847 rs6700245 rs2847337
rs11121557 rs6682868 rs481571 rs6540935 rs12093260 rs6678540 rs12093260 rs6678540 rs1307489
rs17034849 rs12409754 rs586223 rs2274985 rs7537985 rs11249142 rs7537985 rs11249142 rs1307490
rs4846217 rs3737155 rs597441 rs11584327 rs9435656 rs12062136 rs9435656 rs12062136 rs1307494
rs6682868 rs4846219 rs1307485 rs2483677 rs761423 rs7534564 rs761423 rs7534564 rs628462
rs12409754 rs11579365 rs544289 rs2056417 rs761422 rs12092673 rs761422 rs12092673 rs666103
rs3737155 rs4846221 rs2847337 rs2483678 rs4920588 rs11249201 rs4920588 rs11249201 rs1307497
rs4846219 rs663364 rs1307489 rs12057729 rs9435730 rs11577442 rs9435730 rs11577442 rs2483686
rs11579365 rs2483679 rs1307490 rs2506887 rs9435732 rs16829204 rs9435732 rs16829204 rs6667629
rs4846221 rs505141 rs1307494 rs2480789 rs2311528 rs16829209 rs2311528 rs16829209 rs2274986
rs663364 rs528713 rs628462 rs17035154 rs9435734 rs4486393 rs9435734 rs4486393 rs2781233
rs2483679 rs634358 rs666103 rs17035156 rs7531163 rs16829225 rs7531163 rs16829225 rs607941
rs505141 rs649101 rs1307497 rs12090079 rs9435660 rs7513249 rs9435660 rs7513249 rs6680568
rs528713 rs481571 rs2483686 rs2480782 rs3738815 rs11579657 rs3738815 rs11579657 rs9970001
rs634358 rs586223 rs6667629 rs12375 rs2076604 rs7552086 rs2076604 rs7552086 rs670666
rs649101 rs597441 rs2781233 rs2480777 rs4920608 rs11249017 rs4920608 rs11249017 rs585870
rs481571 rs1307485 rs607941 rs2506898 rs9435736 rs6698365 rs9435736 rs6698365 rs4846228
rs586223 rs544289 rs9970001 rs2480775 rs6684770 rs3893319 rs6684770 rs3893319 rs620405
rs597441 rs2847337 rs670666 rs710130 rs2871776 rs3897440 rs2871776 rs3897440 rs622623
rs1307485 rs1307489 rs585870 rs944191 rs3738814 rs7532146 rs3738814 rs7532146 rs636291
rs544289 rs1307490 rs4846228 rs4846230 rs926702 rs4489498 rs926702 rs4489498 rs662064
rs2847337 rs1307494 rs620405 rs2480773 rs2076600 rs11249020 rs2076600 rs11249020 rs647281
rs1307489 rs628462 rs622623 rs2480772 rs9435671 rs11249021 rs9435671 rs11249021 rs589400
rs1307490 rs666103 rs636291 rs12120962 rs2647168 rs11587500 rs2647168 rs11587500 rs10864459
rs1307494 rs1307497 rs662064 rs6688558 rs11203280 rs7552167 rs11203280 rs7552167 rs2781230
rs628462 rs2483686 rs647281 rs7555790 rs9435739 rs4649203 rs9435739 rs4649203 rs2506878
rs666103 rs6667629 rs589400 rs10157111 rs2871775 rs4466594 rs2871775 rs4466594 rs7543322
rs1307497 rs2781233 rs10864459 rs10864463 rs2647164 rs946662 rs2647164 rs946662 rs616488
rs2483686 rs607941 rs2781230 rs12127400 rs10887990 rs10903056 rs10887990 rs10903056 rs616402
rs6667629 rs9970001 rs2506878 rs4240915 rs4920653 rs12045815 rs4920653 rs12045815 rs604814
rs2781233 rs670666 rs7543322 rs17035305 rs12073028 rs10430148 rs12073028 rs10430148 rs604369
rs607941 rs585870 rs616488 rs12028449 rs2647169 rs4233036 rs2647169 rs4233036 rs2480786
rs9970001 rs4846228 rs616402 rs12402967 rs732679 rs12063430 rs732679 rs12063430 rs6540934
rs670666 rs620405 rs604814 rs7512467 rs11203287 rs4648858 rs11203287 rs4648858 rs6540935
rs585870 rs622623 rs604369 rs6687430 rs7545499 rs7525692 rs7545499 rs7525692 rs2274985
rs4846228 rs636291 rs2480786 rs6687502 rs7545518 rs7535789 rs7545518 rs7535789 rs11584327
rs620405 rs662064 rs6540934 rs6540938 rs2295059 rs2050785 rs2295059 rs2050785 rs2483677
rs622623 rs647281 rs6540935 rs12741973 rs2647145 rs4492558 rs2647145 rs4492558 rs2056417
rs636291 rs589400 rs2274985 rs12090714 rs2235928 rs12563854 rs2235928 rs12563854 rs2483678
rs662064 rs10864459 rs11584327 rs6540940 rs2647209 rs4648960 rs2647209 rs4648960 rs12057729
rs647281 rs2781230 rs2483677 rs6668131 rs3754507 rs4648973 rs3754507 rs4648973 rs2506887
rs589400 rs2506878 rs2056417 rs284272 rs2647208 rs624557 rs2647208 rs624557 rs2480789
rs10864459 rs7543322 rs2483678 rs284269 rs12404121 rs10903078 rs12404121 rs10903078 rs17035154
rs2781230 rs616488 rs12057729 rs284268 rs2746543 rs12568599 rs2746543 rs12568599 rs17035156
rs2506878 rs616402 rs2506887 rs284267 rs4920442 rs12568609 rs4920442 rs12568609 rs12090079
rs7543322 rs604814 rs2480789 rs284283 rs2143811 rs4648975 rs2143811 rs4648975 rs2480782
rs616488 rs604369 rs17035156 rs284281 rs11203292 rs4648859 rs11203292 rs4648859 rs12375
rs616402 rs2480786 rs2480782 rs481453 rs2746535 rs4648860 rs2746535 rs4648860 rs2480777
rs604814 rs6540934 rs12375 rs3790630 rs12134582 rs12030057 rs12134582 rs12030057 rs2506898
rs604369 rs6540935 rs2480777 rs479407 rs7516087 rs6665910 rs7516087 rs6665910 rs2480775
rs2480786 rs2274985 rs2506898 rs284235 rs2746533 rs532147 rs2746533 rs532147 rs710130
rs6540934 rs11584327 rs2480775 rs190775 rs12133334 rs7535482 rs12133334 rs7535482 rs944191
rs6540935 rs2483677 rs710130 rs2242288 rs10157828 rs3765428 rs10157828 rs3765428 rs4846230
rs2274985 rs2056417 rs944191 rs2892257 rs10157387 rs1064842 rs10157387 rs1064842 rs2480773
rs11584327 rs2483678 rs4846230 rs284301 rs2235927 rs1142057 rs2235927 rs1142057 rs2480772
rs2483677 rs2506887 rs2480773 rs11587145 rs2235926 rs3765431 rs2235926 rs3765431 rs12120962
rs2056417 rs2480789 rs2480772 rs284321 rs2076599 rs4140519 rs2076599 rs4140519 rs6688558
rs2483678 rs17035156 rs12120962 rs17035541 rs2076598 rs12086212 rs2076598 rs12086212 rs7555790
rs2506887 rs2480782 rs6688558 rs12567769 rs2076596 rs11585803 rs2076596 rs11585803 rs10157111
rs2480789 rs12375 rs7555790 rs4845840 rs2076595 rs2244762 rs2076595 rs2244762 rs10864463
rs17035156 rs2480777 rs10157111 rs4845952 rs2076594 rs519782 rs2076594 rs519782 rs12127400
rs2480782 rs2506898 rs10864463 rs706007 rs2016693 rs10489439 rs2016693 rs10489439 rs4240915
rs12375 rs2480775 rs12127400 rs284254 rs3818042 rs520206 rs3818042 rs520206 rs17035305
rs2480777 rs710130 rs4240915 rs6540946 rs2295053 rs2294520 rs2295053 rs2294520 rs12028449
rs2506898 rs944191 rs17035305 rs880315 rs3818040 rs560219 rs3818040 rs560219 rs12402967
rs2480775 rs4846230 rs12028449 rs205490 rs3818038 rs498939 rs3818038 rs498939 rs7512467
rs710130 rs2480773 rs12402967 rs17035680 rs3818037 rs497823 rs3818037 rs497823 rs6687430
rs944191 rs2480772 rs7512467 rs205488 rs3818034 rs577168 rs3818034 rs577168 rs6687502
rs4846230 rs12120962 rs6687430 rs205472 rs3818033 rs1408559 rs3818033 rs1408559 rs6540938
rs2480773 rs6688558 rs6687502 rs205474 rs1980509 rs2078445 rs1980509 rs2078445 rs12741973
rs2480772 rs7555790 rs6540938 rs11121617 rs2057096 rs1590446 rs2057096 rs1590446 rs12090714
rs12120962 rs10157111 rs12741973 rs710139 rs2057094 rs576096 rs2057094 rs576096 rs6540940
rs6688558 rs10864463 rs12090714 rs6658023 rs2057093 rs12027646 rs2057093 rs12027646 rs6668131
rs7555790 rs12127400 rs6540940 rs10864471 rs2647190 rs12123880 rs2647190 rs12123880 rs284272
rs10157111 rs4240915 rs6668131 rs1737617 rs2295050 rs4592213 rs2295050 rs4592213 rs284269
rs10864463 rs17035305 rs284272 rs1737618 rs2076617 rs760967 rs2076617 rs760967 rs284268
rs12127400 rs12028449 rs284269 rs718047 rs2235925 rs760968 rs2235925 rs760968 rs284267
rs4240915 rs12402967 rs284268 rs6688450 rs730387 rs1016209 rs730387 rs1016209 rs284283
rs17035305 rs7512467 rs284267 rs10864474 rs2076616 rs760969 rs2076616 rs760969 rs284281
rs12028449 rs6687430 rs284283 rs539790 rs2076615 rs12125143 rs2076615 rs12125143 rs481453
rs12402967 rs6687502 rs284281 rs634478 rs2076614 rs2235550 rs2076614 rs2235550 rs3790630
rs7512467 rs6540938 rs481453 rs7555879 rs733785 rs10489442 rs733785 rs10489442 rs479407
rs6687430 rs12741973 rs3790630 rs497483 rs2014725 rs12129892 rs2014725 rs12129892 rs284235
rs6687502 rs12090714 rs479407 rs2143385 rs2076610 rs10489443 rs2076610 rs10489443 rs190775
rs6540938 rs6540940 rs284235 rs2840299 rs2076608 rs6670829 rs2076608 rs6670829 rs2242288
rs12741973 rs6668131 rs190775 rs527676 rs2076607 rs10903086 rs2076607 rs10903086 rs2892257
rs12090714 rs284272 rs2242288 rs580547 rs1883912 rs10903087 rs1883912 rs10903087 rs284301
rs6540940 rs284269 rs2892257 rs541695 rs1005753 rs2360785 rs1005753 rs2360785 rs11587145
rs6668131 rs284268 rs284301 rs535724 rs910223 rs3765888 rs910223 rs3765888 rs284321
rs284272 rs284267 rs11587145 rs672270 rs877648 rs1008485 rs877648 rs1008485 rs17035541
rs284269 rs284283 rs284321 rs515331 rs10788657 rs7542174 rs10788657 rs7542174 rs12567769
rs284268 rs284281 rs17035541 rs496604 rs2746486 rs7534396 rs2746486 rs7534396 rs4845840
rs284267 rs481453 rs12567769 rs1292646 rs7530306 rs2294524 rs7530306 rs2294524 rs556506
rs284283 rs3790630 rs4845840 rs12048262 rs2746479 rs2272934 rs2746479 rs2272934 rs284257
rs284281 rs479407 rs4845952 rs1280993 rs2454178 rs11249117 rs2454178 rs11249117 rs4845952
rs481453 rs284235 rs706007 rs1769678 rs2977254 rs2281188 rs2977254 rs2281188 rs706007
rs3790630 rs190775 rs284254 rs1280992 rs754171 rs6702484 rs754171 rs6702484 rs284254
rs479407 rs2242288 rs6540946 rs7543046 rs2454181 rs195718 rs2454181 rs195718 rs6540946
rs284235 rs2892257 rs880315 rs1280988 rs3003470 rs2272935 rs3003470 rs2272935 rs880315
rs190775 rs284301 rs205490 rs12065037 rs3003471 rs195700 rs3003471 rs195700 rs205490
rs2242288 rs11587145 rs2076492 rs6677198 rs873319 rs195712 rs873319 rs195712 rs2076492
rs2892257 rs284321 rs11121613 rs6660223 rs873321 rs1929304 rs873321 rs1929304 rs2235700
rs284301 rs17035541 rs17035680 rs11586137 rs3115788 rs9424374 rs3115788 rs9424374 rs11121613
rs11587145 rs12567769 rs17035686 rs10864476 rs2293912 rs11805096 rs2293912 rs11805096 rs17035680
rs284321 rs4845840 rs205488 rs11121644 rs3003482 rs196402 rs3003482 rs196402 rs17035686
rs17035541 rs4845952 rs205472 rs10157927 rs16823950 rs196410 rs16823950 rs196410 rs205488
rs12567769 rs706007 rs205474 rs6540954 rs3003408 rs196411 rs3003408 rs196411 rs205472
rs4845840 rs284254 rs11121617 rs1280972 rs4268393 rs185511 rs4268393 rs185511 rs205474
rs4845952 rs6540946 rs710139 rs1280970 rs3750297 rs196430 rs3750297 rs196430 rs710139
rs706007 rs880315 rs6658023 rs4845964 rs12026071 rs196432 rs12026071 rs196432 rs6658023
rs284254 rs205490 rs10864471 rs2486671 rs11203339 rs196427 rs11203339 rs196427 rs10864471
rs6540946 rs2076492 rs1737617 rs1281003 rs12028888 rs16829859 rs12028888 rs16829859 rs1737617
rs880315 rs11121613 rs1737618 rs6656310 rs3003412 rs4648998 rs3003412 rs4648998 rs1737618
rs205490 rs17035680 rs718047 rs6696682 rs2977313 rs12138020 rs2977313 rs12138020 rs718047
rs2076492 rs17035686 rs6688450 rs1281018 rs3003419 rs4073051 rs3003419 rs4073051 rs6688450
rs11121613 rs205488 rs10864474 rs10864483 rs12125585 rs11249138 rs12125585 rs11249138 rs10864474
rs17035680 rs205472 rs539790 rs17036032 rs3750300 rs10903097 rs3750300 rs10903097 rs539790
rs17035686 rs205474 rs634478 rs1281013 rs3829052 rs4649005 rs3829052 rs4649005 rs634478
rs205488 rs11121617 rs7555879 rs1281009 rs2977268 rs4648870 rs2977268 rs4648870 rs7555879
rs205472 rs710139 rs497483 rs1281008 rs6682638 rs9725784 rs6682638 rs9725784 rs497483
rs205474 rs6658023 rs2143385 rs11121657 rs2977269 rs4617346 rs2977269 rs4617346 rs2143385
rs11121617 rs10864471 rs2840299 rs6540959 rs2272629 rs6673039 rs2272629 rs6673039 rs2840299
rs710139 rs1737617 rs527676 rs12041143 rs2977293 rs6691770 rs2977293 rs6691770 rs527676
rs6658023 rs1737618 rs580547 rs12030940 rs2293917 rs4233039 rs2293917 rs4233039 rs580547
rs10864471 rs718047 rs541695 rs12758610 rs3750304 rs11249167 rs3750304 rs11249167 rs541695
rs1737617 rs6688450 rs535724 rs6685896 rs12568771 rs3122034 rs12568771 rs3122034 rs535724
rs1737618 rs10864474 rs672270 rs6667397 rs2501776 rs3122037 rs2501776 rs3122037 rs672270
rs718047 rs539790 rs515331 rs6659231 rs7542629 rs2185151 rs7542629 rs2185151 rs515331
rs6688450 rs634478 rs496604 rs6659326 rs2477138 rs7525139 rs2477138 rs7525139 rs496604
rs10864474 rs7555879 rs1292646 rs11121663 rs2501787 rs10903108 rs2501787 rs10903108 rs1292646
rs539790 rs497483 rs12048262 rs11121664 rs877551 rs2361150 rs877551 rs2361150 rs12048262
rs634478 rs2143385 rs1280993 rs2003046 rs11800688 rs2206047 rs11800688 rs2206047 rs1280993
rs7555879 rs2840299 rs1769678 rs12565727 rs11579504 rs3131518 rs11579504 rs3131518 rs1769678
rs497483 rs527676 rs1280992 rs9659356 rs2477134 rs3131521 rs2477134 rs3131521 rs1280992
rs2143385 rs580547 rs7543046 rs11576658 rs1886302 rs3131522 rs1886302 rs3131522 rs7543046
rs2840299 rs541695 rs1280988 rs11121667 rs1886301 rs3116863 rs1886301 rs3116863 rs1280988
rs527676 rs535724 rs12065037 rs9430161 rs2477131 rs2223365 rs2477131 rs2223365 rs12061144
rs580547 rs672270 rs6677198 rs11121675 rs2147333 rs10157238 rs2147333 rs10157238 rs12065037
rs541695 rs515331 rs6660223 rs11121676 rs10788664 rs7513064 rs10788664 rs7513064 rs6677198
rs535724 rs496604 rs11586137 rs12744501 rs6692262 rs7513066 rs6692262 rs7513066 rs6660223
rs672270 rs1292646 rs10864476 rs9430335 rs1748041 rs6657823 rs1748041 rs6657823 rs11586137
rs515331 rs12048262 rs11121644 rs3765895 rs1957881 rs4649036 rs1957881 rs4649036 rs7543908
rs496604 rs1280993 rs10157927 rs3765896 rs1359303 rs9438856 rs1359303 rs9438856 rs10864476
rs1292646 rs1769678 rs6540954 rs3765897 rs11203366 rs4478762 rs11203366 rs4478762 rs11121644
rs12048262 rs1280992 rs1280972 rs2273348 rs11203367 rs11249209 rs11203367 rs11249209 rs10157927
rs1280993 rs7543046 rs1280970 rs1782455 rs1635594 rs11249217 rs1635594 rs11249217 rs6540954
rs1769678 rs1280988 rs4845964 rs2273346 rs1635576 rs6695069 rs1635576 rs6695069 rs1280972
rs1280992 rs12065037 rs2486671 rs12711521 rs11203368 rs407765 rs11203368 rs407765 rs1280970
rs7543046 rs6677198 rs1281003 rs7556039 rs6686575 rs311466 rs6686575 rs311466 rs4845964
rs1280988 rs6660223 rs6656310 rs3765901 rs2240335 rs311469 rs2240335 rs311469 rs2486671
rs12065037 rs11586137 rs6696682 rs2273344 rs1748015 rs12058910 rs1748015 rs12058910 rs1281003
rs6677198 rs10864476 rs1281018 rs7548659 rs1613767 rs4649046 rs1613767 rs4649046 rs6656310
rs6660223 rs11121644 rs10864483 rs12121344 rs12753129 rs16830307 rs12753129 rs16830307 rs6696682
rs11586137 rs10157927 rs17036032 rs12137285 rs1204878 rs13374888 rs1204878 rs13374888 rs10864483
rs10864476 rs6540954 rs1281013 rs12122160 rs1204876 rs1702312 rs1204876 rs1702312 rs17036032
rs11121644 rs1280972 rs1281009 rs743577 rs1204875 rs451171 rs1204875 rs451171 rs1281008
rs10157927 rs1280970 rs1281008 rs743576 rs942459 rs4649057 rs942459 rs4649057 rs11121657
rs6540954 rs4845964 rs11121657 rs2486920 rs1204869 rs4649058 rs1204869 rs4649058 rs6540959
rs1280972 rs2486671 rs6540959 rs2039840 rs1204868 rs11248972 rs1204868 rs11248972 rs12041143
rs1280970 rs1281003 rs12041143 rs6701726 rs6666424 rs11248973 rs6666424 rs11248973 rs12030940
rs4845964 rs6656310 rs12030940 rs2261217 rs12563231 rs369427 rs12563231 rs369427 rs6685896
rs2486671 rs6696682 rs12758610 rs2791655 rs6696295 rs11248974 rs6696295 rs11248974 rs6667397
rs1281003 rs1281018 rs6685896 rs1194820 rs2526842 rs10903023 rs2526842 rs10903023 rs6659231
rs6656310 rs10864483 rs6667397 rs2791653 rs1544068 rs1997927 rs1544068 rs1997927 rs6659326
rs6696682 rs17036032 rs6659231 rs910660 rs12124893 rs12031599 rs12124893 rs12031599 rs11121663
rs1281018 rs1281013 rs6659326 rs17036297 rs2526839 rs11585730 rs2526839 rs11585730 rs11121664
rs10864483 rs1281009 rs11121663 rs2259886 rs2800691 rs16830335 rs2800691 rs16830335 rs2003046
rs17036032 rs1281008 rs11121664 rs2273337 rs6678552 rs10493026 rs6678552 rs10493026 rs12565727
rs1281013 rs11121657 rs2003046 rs12136825 rs12073549 rs12081177 rs12073549 rs12081177 rs9659356
rs1281009 rs6540959 rs12565727 rs2273336 rs7538876 rs11808307 rs7538876 rs11808307 rs11576658
rs1281008 rs12041143 rs9659356 rs2273335 rs7545115 rs11578154 rs7545115 rs11578154 rs11121667
rs11121657 rs12030940 rs11576658 rs12133922 rs2526828 rs11588172 rs2526828 rs11588172 rs9430161
rs6540959 rs12758610 rs11121667 rs2536 rs3193024 rs4649065 rs3193024 rs4649065 rs11121675
rs12041143 rs6685896 rs9430161 rs12117241 rs942457 rs7514417 rs942457 rs7514417 rs11121676
rs12030940 rs6667397 rs11121675 rs2275525 rs6688886 rs4560984 rs6688886 rs4560984 rs12744501
rs12758610 rs6659231 rs11121676 rs2261434 rs1408420 rs2753319 rs1408420 rs2753319 rs9430335
rs6685896 rs6659326 rs12744501 rs17036350 rs2883272 rs803307 rs2883272 rs803307 rs3765895
rs6667397 rs11121663 rs9430335 rs11121691 rs2526822 rs2753320 rs2526822 rs2753320 rs3765896
rs6659231 rs11121664 rs3765895 rs868080 rs2428740 rs6673342 rs2428740 rs6673342 rs3765897
rs6659326 rs2003046 rs3765896 rs3737611 rs12078935 rs11804893 rs12078935 rs11804893 rs2273348
rs11121663 rs12565727 rs3765897 rs2275527 rs6659366 rs12735622 rs6659366 rs12735622 rs1782455
rs11121664 rs9659356 rs2273348 rs1417131 rs2244444 rs2143162 rs2244444 rs2143162 rs2273346
rs2003046 rs11576658 rs1782455 rs3730381 rs2247413 rs926461 rs2247413 rs926461 rs12711521
rs12565727 rs11121667 rs2273346 rs12144023 rs2247525 rs926462 rs2247525 rs926462 rs7556039
rs9659356 rs9430161 rs12711521 rs6701524 rs2247863 rs742391 rs2247863 rs742391 rs3765901
rs11576658 rs11121675 rs7556039 rs2275528 rs2248129 rs3091242 rs2248129 rs3091242 rs2273344
rs11121667 rs11121676 rs3765901 rs1057079 rs2244432 rs9689 rs2244432 rs9689 rs7548659
rs9430161 rs12744501 rs2273344 rs4282823 rs2477735 rs11802413 rs2477735 rs11802413 rs12121344
rs11121675 rs9430335 rs7548659 rs7553827 rs4920374 rs7541095 rs4920374 rs7541095 rs12137285
rs11121676 rs3765895 rs12121344 rs11121695 rs2248697 rs10903129 rs2248697 rs10903129 rs12122160
rs12744501 rs3765896 rs12137285 rs10864490 rs2248713 rs35431118 rs2248713 rs35431118 rs743577
rs9430335 rs3765897 rs12122160 rs17036452 rs1408953 rs35589882 rs1408953 rs35589882 rs743576
rs3765895 rs2273348 rs743577 rs11121696 rs12039118 rs35260034 rs12039118 rs35260034 rs2486920
rs3765896 rs1782455 rs743576 rs17036458 rs2256398 rs6598863 rs2256398 rs6598863 rs2039840
rs3765897 rs2273346 rs2486920 rs12121866 rs2256500 rs2982300 rs2256500 rs2982300 rs6701726
rs2273348 rs12711521 rs2039840 rs12118640 rs2256787 rs2982304 rs2256787 rs2982304 rs2261217
rs1782455 rs7556039 rs6701726 rs12122605 rs2257121 rs2982305 rs2257121 rs2982305 rs2791655
rs2273346 rs3765901 rs2261217 rs12122678 rs17468149 rs2982306 rs17468149 rs2982306 rs1194820
rs12711521 rs2273344 rs2791655 rs2076658 rs12060961 rs3767910 rs12060961 rs3767910 rs2791653
rs7556039 rs7548659 rs1194820 rs12124598 rs12562076 rs3767904 rs12562076 rs3767904 rs910660
rs3765901 rs12121344 rs2791653 rs3765903 rs3753377 rs3014717 rs3753377 rs3014717 rs17036297
rs2273344 rs12137285 rs910660 rs1010447 rs2297916 rs3014716 rs2297916 rs3014716 rs2259886
rs7548659 rs12122160 rs17036297 rs12116957 rs3766306 rs3014715 rs3766306 rs3014715 rs2273337
rs12121344 rs743577 rs2259886 rs7526649 rs12143113 rs3014714 rs12143113 rs3014714 rs12136825
rs12137285 rs743576 rs2273337 rs10779751 rs1339801 rs2982309 rs1339801 rs2982309 rs2273336
rs12122160 rs2486920 rs12136825 rs12124983 rs2279817 rs3014712 rs2279817 rs3014712 rs2273335
rs743577 rs2039840 rs2273336 rs1064261 rs2279816 rs2982311 rs2279816 rs2982311 rs12133922
rs743576 rs6701726 rs2273335 rs2076655 rs2279815 rs768199 rs2279815 rs768199 rs6540964
rs2486920 rs2261217 rs12133922 rs11121703 rs2270978 rs2982313 rs2270978 rs2982313 rs2536
rs2039840 rs2791655 rs2536 rs11121704 rs16830549 rs1534948 rs16830549 rs1534948 rs12117241
rs6701726 rs1194820 rs12117241 rs2024627 rs4920626 rs10902649 rs4920626 rs10902649 rs2275525
rs2261217 rs2791653 rs2275525 rs7544489 rs260514 rs2786876 rs260514 rs2786876 rs2261434
rs2791655 rs910660 rs2261434 rs1135172 rs4920628 rs2066995 rs4920628 rs2066995 rs17036350
rs1194820 rs17036297 rs17036350 rs2076656 rs4920630 rs807262 rs4920630 rs807262 rs11121691
rs2791653 rs2259886 rs11121691 rs11121706 rs11203452 rs807260 rs11203452 rs807260 rs868080
rs910660 rs2273337 rs868080 rs4845858 rs12136469 rs807270 rs12136469 rs807270 rs3737611
rs17036297 rs12136825 rs3737611 rs1205592 rs1604625 rs807274 rs1604625 rs807274 rs3730380
rs2259886 rs2273336 rs2275527 rs11121710 rs10888060 rs813203 rs10888060 rs813203 rs2275527
rs2273337 rs2273335 rs1417131 rs7525957 rs11577496 rs807252 rs11577496 rs807252 rs1417131
rs12136825 rs12133922 rs3730381 rs12142905 rs1599970 rs807247 rs1599970 rs807247 rs3730381
rs2273336 rs6540964 rs12144023 rs12125777 rs1578215 rs6696298 rs1578215 rs6696298 rs12144023
rs2273335 rs2536 rs6701524 rs1883965 rs4141983 rs807245 rs4141983 rs807245 rs6701524
rs12133922 rs12117241 rs2275528 rs6671083 rs4920385 rs11247709 rs4920385 rs11247709 rs2275528
rs6540964 rs2275525 rs1057079 rs1074078 rs1847235 rs807244 rs1847235 rs807244 rs1057079
rs2536 rs2261434 rs4282823 rs6685950 rs4920641 rs7549097 rs4920641 rs7549097 rs3730385
rs12117241 rs17036350 rs7553827 rs727974 rs16830759 rs2072749 rs16830759 rs2072749 rs4282823
rs2275525 rs11121691 rs11121695 rs11121715 rs7552919 rs6675287 rs7552919 rs6675287 rs7553827
rs2261434 rs868080 rs10864490 rs17036631 rs7553237 rs2294226 rs7553237 rs2294226 rs11121695
rs17036350 rs3737611 rs17036452 rs11121717 rs4920642 rs2049919 rs4920642 rs2049919 rs10864490
rs11121691 rs2275527 rs11121696 rs2744815 rs500035 rs6598924 rs500035 rs6598924 rs17036452
rs868080 rs1417131 rs17036458 rs2744816 rs508571 rs7552868 rs508571 rs7552868 rs11121696
rs3737611 rs3730381 rs12121866 rs11121720 rs478698 rs10902694 rs478698 rs10902694 rs17036458
rs2275527 rs12144023 rs12118640 rs12143691 rs648305 rs6664610 rs648305 rs6664610 rs12121866
rs1417131 rs6701524 rs12122605 rs2982376 rs1890788 rs2115804 rs1890788 rs2115804 rs12118640
rs3730381 rs2275528 rs12122678 rs2982380 rs7545559 rs15045 rs7545559 rs15045 rs12122605
rs12144023 rs1057079 rs2076658 rs2993664 rs12097284 rs2887261 rs12097284 rs2887261 rs3806317
rs6701524 rs4282823 rs12124598 rs3120819 rs685987 rs213633 rs685987 rs213633 rs12122678
rs2275528 rs7553827 rs3765903 rs2982384 rs683259 rs169932 rs683259 rs169932 rs2076658
rs1057079 rs11121695 rs1010447 rs3124632 rs495347 rs213627 rs495347 rs213627 rs12124598
rs4282823 rs10864490 rs12116957 rs3010228 rs491778 rs213626 rs491778 rs213626 rs28918368
rs7553827 rs17036452 rs7526649 rs2744844 rs689107 rs2565032 rs689107 rs2565032 rs3765903
rs11121695 rs11121696 rs10779751 rs10864498 rs647325 rs2565033 rs647325 rs2565033 rs1010447
rs10864490 rs17036458 rs12124983 rs2744847 rs807455 rs2745537 rs807455 rs2745537 rs12116957
rs17036452 rs12121866 rs1064261 rs11121722 rs539889 rs213651 rs539889 rs213651 rs7526649
rs11121696 rs12118640 rs2076655 rs10864499 rs576091 rs1835308 rs576091 rs1835308 rs10779751
rs17036458 rs12122605 rs11121703 rs733761 rs542963 rs213644 rs542963 rs213644 rs12124983
rs12121866 rs12122678 rs11121704 rs2744854 rs622590 rs183333 rs622590 rs183333 rs1064261
rs12118640 rs2076658 rs2024627 rs2744857 rs597865 rs213637 rs597865 rs213637 rs2076655
rs12122605 rs12124598 rs7544489 rs2335404 rs575598 rs2782824 rs575598 rs2782824 rs2300088
rs12122678 rs3765903 rs1135172 rs2335405 rs12037123 rs807067 rs12037123 rs807067 rs11121703
rs2076658 rs1010447 rs2076656 rs2744812 rs2354848 rs213624 rs2354848 rs213624 rs11121704
rs12124598 rs12116957 rs11121706 rs2982371 rs1578238 rs213621 rs1578238 rs213621 rs2024627
rs3765903 rs7526649 rs4845858 rs3010208 rs12029767 rs213620 rs12029767 rs213620 rs7544489
rs1010447 rs10779751 rs1205592 rs6660541 rs11203232 rs11247824 rs11203232 rs11247824 rs1135172
rs12116957 rs12124983 rs11121710 rs4335380 rs11203233 rs159530 rs11203233 rs159530 rs2076656
rs7526649 rs1064261 rs7525957 rs6702848 rs7531345 rs159528 rs7531345 rs159528 rs11121706
rs10779751 rs2076655 rs12142905 rs12058244 rs12033416 rs807053 rs12033416 rs807053 rs4845858
rs12124983 rs11121703 rs12125777 rs6671983 rs7554885 rs159526 rs7554885 rs159526 rs1205592
rs1064261 rs11121704 rs1883965 rs4846002 rs1537773 rs159525 rs1537773 rs159525 rs11121710
rs2076655 rs2024627 rs6671083 rs11121728 rs11203239 rs159523 rs11203239 rs159523 rs7525957
rs11121703 rs7544489 rs1074078 rs10864504 rs642351 rs2095426 rs642351 rs2095426 rs12142905
rs11121704 rs1135172 rs6685950 rs2890085 rs10788647 rs1537682 rs10788647 rs1537682 rs12125777
rs2024627 rs2076656 rs727974 rs2379143 rs653561 rs159522 rs653561 rs159522 rs1883965
rs7544489 rs11121706 rs11121715 rs10864505 rs1572345 rs182455 rs1572345 rs182455 rs6671083
rs1135172 rs4845858 rs17036631 rs11121731 rs1150903 rs807057 rs1150903 rs807057 rs1074078
rs2076656 rs1205592 rs11121717 rs3124621 rs661977 rs807056 rs661977 rs807056 rs6685950
rs11121706 rs11121710 rs2744815 rs6661145 rs11203247 rs807055 rs11203247 rs807055 rs727974
rs4845858 rs7525957 rs2744816 rs2077480 rs4920402 rs159532 rs4920402 rs159532 rs11121715
rs1205592 rs12142905 rs11121720 rs3123602 rs11588830 rs159533 rs11588830 rs159533 rs17036631
rs11121710 rs12125777 rs12143691 rs877307 rs1192614 rs807060 rs1192614 rs807060 rs11121717
rs7525957 rs1883965 rs2982376 rs877309 rs1192616 rs298435 rs1192616 rs298435 rs2744815
rs12142905 rs6671083 rs2982380 rs10864508 rs1769847 rs298433 rs1769847 rs298433 rs2744816
rs12125777 rs1074078 rs2993664 rs11121734 rs16861403 rs6698927 rs16861403 rs6698927 rs11121720
rs1883965 rs6685950 rs3120819 rs2379151 rs6678740 rs298429 rs6678740 rs298429 rs12143691
rs6671083 rs727974 rs2982384 rs2379152 rs1192618 rs10902707 rs1192618 rs10902707 rs2982376
rs1074078 rs11121715 rs3124632 rs3010217 rs1192622 rs2782820 rs1192622 rs2782820 rs2982380
rs6685950 rs17036631 rs3010228 rs11806225 rs1192625 rs11247832 rs1192625 rs11247832 rs2993664
rs727974 rs11121717 rs2744844 rs3099628 rs1108624 rs298456 rs1108624 rs298456 rs3120819
rs11121715 rs2744815 rs10864498 rs11585441 rs12058798 rs2782814 rs12058798 rs2782814 rs2982384
rs17036631 rs2744816 rs2744847 rs11577773 rs12058837 rs11247834 rs12058837 rs11247834 rs3124632
rs11121717 rs11121720 rs11121722 rs12026602 rs7545072 rs1429936 rs7545072 rs1429936 rs3010228
rs2744815 rs12143691 rs10864499 rs11121742 rs11203258 rs298442 rs11203258 rs298442 rs2744844
rs2744816 rs2982376 rs733761 rs12125968 rs4920408 rs298443 rs4920408 rs298443 rs10864498
rs11121720 rs2982380 rs2744854 rs11121745 rs2355459 rs2275101 rs2355459 rs2275101 rs2744847
rs12143691 rs2993664 rs2744857 rs12046038 rs4532860 rs3738458 rs4532860 rs3738458 rs11121722
rs2982376 rs3120819 rs2335404 rs4846008 rs2355462 rs10902716 rs2355462 rs10902716 rs10864499
rs2982380 rs2982384 rs2335405 rs7546801 rs6586490 rs933078 rs6586490 rs933078 rs733761
rs2993664 rs3124632 rs2744812 rs6674692 rs7553324 rs11247841 rs7553324 rs11247841 rs2744854
rs3120819 rs3010228 rs2982371 rs10159458 rs7553424 rs11247842 rs7553424 rs11247842 rs2744857
rs2982384 rs2744844 rs3010208 rs11121748 rs4920413 rs4659401 rs4920413 rs4659401 rs17036706
rs3124632 rs10864498 rs6660541 rs2007215 rs1890498 rs12743484 rs1890498 rs12743484 rs2335404
rs3010228 rs2744847 rs4335380 rs7555562 rs6687107 rs1938405 rs6687107 rs1938405 rs2335405
rs2744844 rs11121722 rs6702848 rs2379135 rs870042 rs17163470 rs870042 rs17163470 rs2744812
rs10864498 rs10864499 rs12058244 rs12565837 rs1106431 rs2802315 rs1106431 rs2802315 rs2982371
rs2744847 rs733761 rs6671983 rs11582732 rs6703371 rs11587475 rs6703371 rs11587475 rs3010208
rs11121722 rs2744854 rs4846002 rs4846012 rs10887985 rs4659404 rs10887985 rs4659404 rs6660541
rs10864499 rs2744857 rs11121728 rs12130483 rs10887986 rs2997452 rs10887986 rs2997452 rs4335380
rs733761 rs2335404 rs10864504 rs12144924 rs6586493 rs11247851 rs6586493 rs11247851 rs6702848
rs2744854 rs2335405 rs2890085 rs2235665 rs7535081 rs3121763 rs7535081 rs3121763 rs12058244
rs2744857 rs2744812 rs2379143 rs2817614 rs12034254 rs2369433 rs12034254 rs2369433 rs12095805
rs2335404 rs2982371 rs10864505 rs2817637 rs4920415 rs3008218 rs4920415 rs3008218 rs6671983
rs2335405 rs3010208 rs11121731 rs17036947 rs1551477 rs1135253 rs1551477 rs1135253 rs4846002
rs2744812 rs6660541 rs3124621 rs12135502 rs4920419 rs1135251 rs4920419 rs1135251 rs11121728
rs2982371 rs4335380 rs6661145 rs2072996 rs9659407 rs7553840 rs9659407 rs7553840 rs10864504
rs3010208 rs6702848 rs2077480 rs2076469 rs4920421 rs2997447 rs4920421 rs2997447 rs2890085
rs6660541 rs12058244 rs3123602 rs2745260 rs4920422 rs3008226 rs4920422 rs3008226 rs2379143
rs4335380 rs6671983 rs877307 rs6683331 rs10907300 rs11247854 rs10907300 rs11247854 rs10864505
rs6702848 rs4846002 rs877309 rs2817613 rs41413647 rs3008230 rs41413647 rs3008230 rs11121731
rs12058244 rs11121728 rs10864508 rs2745291 rs1342569 rs3008231 rs1342569 rs3008231 rs3124621
rs6671983 rs10864504 rs11121734 rs2594289 rs10157701 rs3008419 rs10157701 rs3008419 rs2379146
rs4846002 rs2890085 rs2379151 rs2817594 rs12409641 rs3008418 rs12409641 rs3008418 rs6661145
rs11121728 rs2379143 rs2379152 rs11808316 rs12403357 rs12069719 rs12403357 rs12069719 rs2077480
rs10864504 rs10864505 rs3010217 rs2745285 rs1342570 rs2783637 rs1342570 rs2783637 rs3123602
rs2890085 rs11121731 rs11806225 rs2745276 rs1342571 rs12088601 rs1342571 rs12088601 rs877307
rs2379143 rs3124621 rs3099628 rs2745275 rs10443386 rs1981135 rs10443386 rs1981135 rs877309
rs10864505 rs6661145 rs11585441 rs2817644 rs12047174 rs17257107 rs12047174 rs17257107 rs10864508
rs11121731 rs2077480 rs11577773 rs7530509 rs4920297 rs17356867 rs4920297 rs17356867 rs11121734
rs3124621 rs3123602 rs12026602 rs761087 rs12756842 rs17257113 rs12756842 rs17257113 rs2379151
rs6661145 rs877307 rs11121742 rs761084 rs1858589 rs17163588 rs1858589 rs17163588 rs2379152
rs2077480 rs877309 rs12125968 rs11121778 rs11261050 rs17257120 rs11261050 rs17257120 rs3010217
rs3123602 rs10864508 rs11121745 rs4846019 rs2355729 rs17257127 rs2355729 rs17257127 rs7414229
rs877307 rs11121734 rs12046038 rs4542213 rs12735521 rs868551 rs12735521 rs868551 rs11806225
rs877309 rs2379151 rs4846008 rs909945 rs12072266 rs1335762 rs12072266 rs1335762 rs3099628
rs10864508 rs2379152 rs7546801 rs761092 rs987293 rs3762460 rs987293 rs3762460 rs11585441
rs11121734 rs3010217 rs6674692 rs7550768 rs1858587 rs8768 rs1858587 rs8768 rs11577773
rs2379151 rs11806225 rs10159458 rs6701965 rs12023227 rs12565756 rs12023227 rs12565756 rs12026602
rs2379152 rs3099628 rs11121748 rs17037122 rs3889925 rs2783626 rs3889925 rs2783626 rs11121742
rs3010217 rs11585441 rs2007215 rs2335768 rs2005010 rs2783628 rs2005010 rs2783628 rs12125968
rs11806225 rs11577773 rs7555562 rs17037129 rs753305 rs2783631 rs753305 rs2783631 rs11121745
rs3099628 rs12026602 rs2379135 rs10864530 rs10907331 rs2783633 rs10907331 rs2783633 rs12046038
rs11585441 rs11121742 rs12565837 rs4846022 rs9730142 rs2297711 rs9730142 rs2297711 rs4846008
rs11577773 rs12125968 rs11582732 rs6671295 rs9729211 rs2783680 rs9729211 rs2783680 rs7546801
rs12026602 rs11121745 rs4846012 rs7526268 rs4311853 rs4659411 rs4311853 rs4659411 rs6674692
rs11121742 rs12046038 rs12130483 rs6540987 rs2027530 rs11247864 rs2027530 rs11247864 rs10159458
rs12125968 rs4846008 rs12144924 rs12139487 rs9727014 rs6660744 rs9727014 rs6660744 rs11121748
rs11121745 rs7546801 rs2235665 rs3125816 rs9727948 rs6700024 rs9727948 rs6700024 rs2007215
rs12046038 rs6674692 rs2817614 rs2294642 rs12126587 rs12145714 rs12126587 rs12145714 rs7555562
rs4846008 rs10159458 rs2817637 rs2294641 rs17435169 rs17163674 rs17435169 rs17163674 rs2379135
rs7546801 rs11121748 rs17036947 rs3125815 rs9726406 rs6598943 rs9726406 rs6598943 rs12565837
rs6674692 rs2007215 rs12135502 rs3820340 rs749917 rs4585968 rs749917 rs4585968 rs11121753
rs10159458 rs7555562 rs2072996 rs3125812 rs1031570 rs6676630 rs1031570 rs6676630 rs11582732
rs11121748 rs2379135 rs2076469 rs3117066 rs755967 rs17162102 rs755967 rs17162102 rs4846012
rs2007215 rs12565837 rs2745260 rs3117067 rs17435426 rs17163720 rs17435426 rs17163720 rs12130483
rs7555562 rs11121753 rs6683331 rs7513972 rs12087645 rs11579247 rs12087645 rs11579247 rs12144924
rs2379135 rs11582732 rs2817613 rs747862 rs12733863 rs12122527 rs12733863 rs12122527 rs2235665
rs12565837 rs4846012 rs2745291 rs2233025 rs12749656 rs10493028 rs12749656 rs10493028 rs2817614
rs11121753 rs12130483 rs2594289 rs3767300 rs12085105 rs6663950 rs12085105 rs6663950 rs2817637
rs11582732 rs12144924 rs2817594 rs2336030 rs767654 rs3795687 rs767654 rs3795687 rs17036947
rs4846012 rs2235665 rs11808316 rs2233004 rs4920453 rs10493030 rs4920453 rs10493030 rs12135502
rs12130483 rs2817614 rs2745285 rs2336031 rs9725311 rs4329500 rs9725311 rs4329500 rs2072996
rs12144924 rs2817637 rs2745276 rs9430207 rs1033190 rs17163746 rs1033190 rs17163746 rs2076469
rs2235665 rs17036947 rs2745275 rs12088541 rs4920461 rs2050475 rs4920461 rs2050475 rs2745260
rs2817614 rs12135502 rs2817644 rs6679089 rs12027569 rs6682101 rs12027569 rs6682101 rs2817626
rs2817637 rs2072996 rs7530509 rs7539455 rs1417756 rs17163749 rs1417756 rs17163749 rs2594307
rs17036947 rs2076469 rs761087 rs1555079 rs12033929 rs17257169 rs12033929 rs17257169 rs6683331
rs12135502 rs2745260 rs761084 rs1534991 rs2355999 rs17257176 rs2355999 rs17257176 rs2817613
rs2072996 rs6683331 rs11121778 rs1534989 rs12041024 rs6674410 rs12041024 rs6674410 rs2745291
rs2076469 rs2817613 rs4846019 rs1534987 rs12040189 rs12141563 rs12040189 rs12141563 rs2594289
rs2745260 rs2745291 rs4542213 rs2336034 rs12041734 rs12138111 rs12041734 rs12138111 rs2817594
rs6683331 rs2594289 rs909945 rs6676319 rs11584495 rs7550997 rs11584495 rs7550997 rs11808316
rs2817613 rs2817594 rs761092 rs7414943 rs11260963 rs12096059 rs11260963 rs12096059 rs2745285
rs2745291 rs11808316 rs7550768 rs4846029 rs2883821 rs12757113 rs2883821 rs12757113 rs2745276
rs2594289 rs2745285 rs6701965 rs4073395 rs872730 rs12145403 rs872730 rs12145403 rs2745275
rs2817594 rs2745276 rs17037122 rs12752700 rs109490 rs10902731 rs109490 rs10902731 rs2817644
rs11808316 rs2745275 rs2335768 rs8617 rs223198 rs3795685 rs223198 rs3795685 rs7530509
rs2745285 rs2817644 rs17037129 rs1128059 rs223183 rs11577318 rs223183 rs11577318 rs761087
rs2745276 rs7530509 rs10864530 rs1128065 rs223188 rs8564 rs223188 rs8564 rs761084
rs2745275 rs761087 rs4846022 rs11121821 rs371505 rs10902732 rs371505 rs10902732 rs11121778
rs2817644 rs761084 rs6671295 rs4075033 rs402642 rs7544 rs402642 rs7544 rs4846019
rs7530509 rs11121778 rs7526268 rs1133398 rs419971 rs11247900 rs419971 rs11247900 rs4542213
rs761087 rs4846019 rs6540987 rs4845875 rs223203 rs6598955 rs223203 rs6598955 rs909945
rs761084 rs4542213 rs909934 rs4845877 rs16861776 rs6681452 rs16861776 rs6681452 rs761092
rs11121778 rs909945 rs12139487 rs12564559 rs16861778 rs4471263 rs16861778 rs4471263 rs7550768
rs4846019 rs761092 rs3125816 rs4845881 rs11801569 rs7541333 rs11801569 rs7541333 rs6701965
rs4542213 rs7550768 rs2294642 rs6667720 rs4083984 rs7541416 rs4083984 rs7541416 rs17037122
rs909945 rs6701965 rs2294641 rs6540999 rs1555219 rs2276712 rs1555219 rs2276712 rs2335768
rs761092 rs17037122 rs3125815 rs11121828 rs9651255 rs3795684 rs9651255 rs3795684 rs17037129
rs7550768 rs2335768 rs3820340 rs6696752 rs10907304 rs6676527 rs10907304 rs6676527 rs10864530
rs6701965 rs17037129 rs3125812 rs12132479 rs11260977 rs6598957 rs11260977 rs6598957 rs4846022
rs17037122 rs10864530 rs3117066 rs6699881 rs11260978 rs12726972 rs11260978 rs12726972 rs6671295
rs2335768 rs4846022 rs3117067 rs7538516 rs12127986 rs4450008 rs12127986 rs4450008 rs7526268
rs17037129 rs6671295 rs7513972 rs6541001 rs223216 rs3924934 rs223216 rs3924934 rs6540987
rs10864530 rs7526268 rs747862 rs10779765 rs223170 rs4659426 rs223170 rs4659426 rs909934
rs4846022 rs6540987 rs2233025 rs10864540 rs4920478 rs12090258 rs4920478 rs12090258 rs12139487
rs6671295 rs909934 rs3767300 rs6697244 rs573262 rs1071849 rs573262 rs1071849 rs3125816
rs7526268 rs12139487 rs2336030 rs4845882 rs12411228 rs17645 rs12411228 rs17645 rs2294642
rs6540987 rs3125816 rs2233004 rs4846048 rs536540 rs17163866 rs536540 rs17163866 rs2294641
rs909934 rs2294642 rs2336031 rs1537516 rs33947700 rs12568163 rs33947700 rs12568163 rs3125815
rs12139487 rs2294641 rs9430207 rs2274976 rs16861827 rs17163868 rs16861827 rs17163868 rs3820340
rs3125816 rs3125815 rs12088541 rs13306556 rs10489573 rs11247915 rs10489573 rs11247915 rs3125812
rs2294642 rs3820340 rs6679089 rs1476413 rs12079178 rs4233461 rs12079178 rs4233461 rs3117066
rs2294641 rs3125812 rs7539455 rs1801131 rs11583062 rs7556628 rs11583062 rs7556628 rs3117067
rs3125815 rs3117066 rs1555079 rs6541003 rs10465918 rs4584380 rs10465918 rs4584380 rs747862
rs3820340 rs3117067 rs1534991 rs1801133 rs945499 rs11247932 rs945499 rs11247932 rs2233025
rs3125812 rs7513972 rs1534989 rs17421511 rs12566510 rs7547496 rs12566510 rs7547496 rs3767300
rs3117066 rs747862 rs1534987 rs4846052 rs4920489 rs11247933 rs4920489 rs11247933 rs2336030
rs3117067 rs2233025 rs2336034 rs17421560 rs1577608 rs4354529 rs1577608 rs4354529 rs2233004
rs7513972 rs3767300 rs6676319 rs13306553 rs4920491 rs10794531 rs4920491 rs10794531 rs2336031
rs747862 rs2336030 rs7414943 rs11121832 rs12040552 rs7514477 rs12040552 rs7514477 rs9430207
rs2233025 rs2233004 rs4846029 rs17037390 rs7538442 rs6703878 rs7538442 rs6703878 rs12088541
rs3767300 rs2336031 rs4073395 rs17037396 rs12041781 rs11247937 rs12041781 rs11247937 rs6679089
rs2336030 rs9430207 rs12752700 rs17037397 rs4920492 rs12137896 rs4920492 rs12137896 rs7539455
rs2233004 rs12088541 rs8617 rs17367504 rs11810587 rs9438620 rs11810587 rs9438620 rs1555079
rs2336031 rs6679089 rs1128059 rs2066470 rs1336131 rs9438621 rs1336131 rs9438621 rs1534991
rs9430207 rs7539455 rs1128065 rs7553194 rs1533622 rs11581746 rs1533622 rs11581746 rs1534989
rs12088541 rs1555079 rs11121821 rs3753584 rs12048463 rs35015532 rs12048463 rs35015532 rs1534987
rs6679089 rs1534991 rs4075033 rs13306561 rs9662941 rs4659441 rs9662941 rs4659441 rs2336034
rs7539455 rs1534989 rs1133398 rs3737964 rs12119827 rs9438623 rs12119827 rs9438623 rs6676319
rs1555079 rs1534987 rs4845875 rs4846054 rs11261002 rs6697410 rs11261002 rs6697410 rs7414943
rs1534991 rs2336034 rs4845877 rs17037425 rs12128025 rs17261915 rs12128025 rs17261915 rs4846029
rs1534989 rs6676319 rs12564559 rs17037429 rs869080 rs3811461 rs869080 rs3811461 rs4846033
rs1534987 rs7414943 rs4845881 rs12404124 rs4920496 rs9438549 rs4920496 rs9438549 rs4073395
rs2336034 rs4846029 rs6667720 rs198391 rs2222257 rs11247958 rs2222257 rs11247958 rs12752700
rs6676319 rs4073395 rs6540999 rs2076001 rs1336122 rs9438551 rs1336122 rs9438551 rs8617
rs7414943 rs12752700 rs11121828 rs198393 rs1850750 rs4659374 rs1850750 rs4659374 rs1128059
rs4846029 rs8617 rs6696752 rs2050265 rs10907311 rs3127011 rs10907311 rs3127011 rs1128065
rs4073395 rs1128059 rs12132479 rs12567136 rs17437569 rs2445639 rs17437569 rs2445639 rs11121821
rs12752700 rs1128065 rs6699881 rs2076003 rs11261011 rs3816539 rs11261011 rs3816539 rs4075033
rs8617 rs11121821 rs7538516 rs7537765 rs2946523 rs2445640 rs2946523 rs2445640 rs1133398
rs1128059 rs4075033 rs6541001 rs198401 rs3007722 rs2445635 rs3007722 rs2445635 rs4845875
rs1128065 rs1133398 rs10779765 rs535107 rs2946526 rs12741800 rs2946526 rs12741800 rs4845877
rs11121821 rs4845875 rs10864540 rs2236797 rs2946528 rs4659375 rs2946528 rs4659375 rs12564559
rs4075033 rs4845877 rs6697244 rs2075538 rs3007723 rs4659444 rs3007723 rs4659444 rs4845881
rs1133398 rs12564559 rs4845882 rs198405 rs2992746 rs6598969 rs2992746 rs6598969 rs6667720
rs4845875 rs4845881 rs4846048 rs198406 rs4920497 rs4970498 rs4920497 rs4970498 rs6540999
rs4845877 rs6667720 rs1537516 rs2075539 rs12144656 rs4970514 rs12144656 rs4970514 rs11121828
rs12564559 rs6540999 rs2274976 rs2272803 rs3007729 rs12094989 rs3007729 rs12094989 rs6696752
rs4845881 rs11121828 rs13306556 rs1023252 rs3007730 rs11247963 rs3007730 rs11247963 rs12132479
rs6667720 rs6696752 rs1476413 rs198411 rs2992736 rs7555931 rs2992736 rs7555931 rs6699881
rs6540999 rs12132479 rs1801131 rs198412 rs1360920 rs7519756 rs1360920 rs7519756 rs7538516
rs11121828 rs6699881 rs6541003 rs198413 rs7528206 rs737465 rs7528206 rs737465 rs6541001
rs6696752 rs7538516 rs1801133 rs198414 rs7528572 rs6685701 rs7528572 rs6685701 rs10779765
rs12132479 rs6541001 rs17421511 rs17350396 rs4531264 rs921893 rs4531264 rs921893 rs10864540
rs6699881 rs10779765 rs4846052 rs198415 rs6679160 rs17162190 rs6679160 rs17162190 rs6697244
rs7538516 rs10864540 rs17421560 rs198358 rs4920327 rs2278978 rs4920327 rs2278978 rs4845882
rs6541001 rs6697244 rs13306553 rs5067 rs12083039 rs4443935 rs12083039 rs4443935 rs4846048
rs10779765 rs4845882 rs11121832 rs5065 rs926526 rs2278979 rs926526 rs2278979 rs1537516
rs10864540 rs4846048 rs17037390 rs5064 rs2745304 rs897641 rs2745304 rs897641 rs2274976
rs6697244 rs1537516 rs17037396 rs5063 rs2745302 rs3790645 rs2745302 rs3790645 rs13306556
rs4845882 rs2274976 rs17037397 rs198372 rs2294656 rs1064196 rs2294656 rs1064196 rs1476413
rs4846048 rs13306556 rs17367504 rs198375 rs2816025 rs282175 rs2816025 rs282175 rs1801131
rs1537516 rs1476413 rs2066470 rs198388 rs3000058 rs188158 rs3000058 rs188158 rs6541003
rs2274976 rs1801131 rs7553194 rs198389 rs2816030 rs282177 rs2816030 rs282177 rs1801133
rs13306556 rs6541003 rs3753584 rs6668659 rs2745327 rs190737 rs2745327 rs190737 rs17421511
rs1476413 rs1801133 rs13306561 rs6676300 rs16862061 rs2229714 rs16862061 rs2229714 rs4846052
rs1801131 rs17421511 rs3737964 rs12562952 rs4920514 rs6668958 rs4920514 rs6668958 rs17421560
rs6541003 rs4846052 rs4846054 rs1009591 rs10907320 rs7551704 rs10907320 rs7551704 rs13306553
rs1801133 rs17421560 rs17037425 rs11803049 rs2816040 rs17162247 rs2816040 rs17162247 rs11121832
rs17421511 rs13306553 rs17037429 rs4846064 rs11261034 rs17162257 rs11261034 rs17162257 rs17037390
rs4846052 rs11121832 rs12404124 rs7545290 rs2745320 rs12137317 rs2745320 rs12137317 rs17037396
rs17421560 rs17037390 rs198391 rs11804222 rs2816046 rs17162281 rs2816046 rs17162281 rs17037397
rs13306553 rs17037396 rs2076001 rs7554327 rs2816050 rs12746810 rs2816050 rs12746810 rs17367504
rs11121832 rs17037397 rs198393 rs4846066 rs6698315 rs12738345 rs6698315 rs12738345 rs2066470
rs17037390 rs17367504 rs2050265 rs12741980 rs2745318 rs12743862 rs2745318 rs12743862 rs7553194
rs17037396 rs2066470 rs12567136 rs2336395 rs7549273 rs17262006 rs7549273 rs17262006 rs3753584
rs17037397 rs7553194 rs2076003 rs11588551 rs12566790 rs12726287 rs12566790 rs12726287 rs13306561
rs17367504 rs3753584 rs7537765 rs6667637 rs4920335 rs35617712 rs4920335 rs35617712 rs3737964
rs2066470 rs13306561 rs198401 rs2336377 rs2816064 rs35256560 rs2816064 rs35256560 rs4846054
rs7553194 rs3737964 rs535107 rs1321073 rs2816065 rs34216334 rs2816065 rs34216334 rs17037425
rs3753584 rs4846054 rs2236797 rs34175640 rs6684839 rs35560426 rs6684839 rs35560426 rs17037429
rs13306561 rs17037425 rs2075538 rs17037520 rs4920520 rs12752833 rs4920520 rs12752833 rs12404124
rs3737964 rs17037429 rs198405 rs12724129 rs7543000 rs12737946 rs7543000 rs12737946 rs198391
rs4846054 rs12404124 rs198406 rs1999594 rs16862094 rs12742115 rs16862094 rs12742115 rs2076001
rs17037425 rs198391 rs2075539 rs17346334 rs4920522 rs34885854 rs4920522 rs34885854 rs198393
rs17037429 rs2076001 rs2272803 rs926269 rs4027744 rs12685 rs4027744 rs12685 rs2050265
rs12404124 rs198393 rs1023252 rs11800086 rs6702821 rs34676516 rs6702821 rs34676516 rs12567136
rs198391 rs2050265 rs198411 rs7554547 rs17352100 rs35615194 rs17352100 rs35615194 rs2076003
rs2076001 rs12567136 rs198412 rs6691499 rs766017 rs12748152 rs766017 rs12748152 rs7537765
rs198393 rs2076003 rs198413 rs2038028 rs766324 rs12760759 rs766324 rs12760759 rs198401
rs2050265 rs7537765 rs198414 rs3209284 rs2255640 rs17162311 rs2255640 rs17162311 rs535107
rs12567136 rs198401 rs17350396 rs17037529 rs10907326 rs17162313 rs10907326 rs17162313 rs2236797
rs2076003 rs535107 rs198415 rs6662151 rs9439713 rs34460334 rs9439713 rs34460334 rs2075538
rs7537765 rs2236797 rs198358 rs9659237 rs2298893 rs11807824 rs2298893 rs11807824 rs198405
rs198401 rs2075538 rs5067 rs2639453 rs6695765 rs17162387 rs6695765 rs17162387 rs198406
rs535107 rs198405 rs5065 rs6682230 rs742071 rs6658653 rs742071 rs6658653 rs2075539
rs2236797 rs198406 rs5064 rs6697996 rs4920338 rs4970518 rs4920338 rs4970518 rs2272803
rs2075538 rs2075539 rs5063 rs2273285 rs2743218 rs4592273 rs2743218 rs4592273 rs1023252
rs198405 rs2272803 rs198372 rs11585018 rs2236832 rs7533455 rs2236832 rs7533455 rs198411
rs198406 rs1023252 rs198375 rs11581068 rs2236830 rs8533 rs2236830 rs8533 rs198413
rs2075539 rs198411 rs198388 rs1540923 rs618941 rs12569127 rs618941 rs12569127 rs198414
rs2272803 rs198412 rs198389 rs1040669 rs553934 rs35659744 rs553934 rs35659744 rs17350396
rs1023252 rs198413 rs6668659 rs11587948 rs574590 rs4525067 rs574590 rs4525067 rs198415
rs198411 rs198414 rs6676300 rs3753579 rs2076021 rs4307592 rs2076021 rs4307592 rs198358
rs198412 rs17350396 rs12562952 rs3820189 rs2076020 rs2474287 rs2076020 rs2474287 rs5067
rs198413 rs198415 rs1009591 rs2180183 rs2076019 rs2504778 rs2076019 rs2504778 rs5065
rs198414 rs198358 rs11803049 rs2236055 rs2236826 rs6598886 rs2236826 rs6598886 rs5063
rs17350396 rs5067 rs4846064 rs4240897 rs12563055 rs7512595 rs12563055 rs7512595 rs198375
rs198415 rs5065 rs7545290 rs1474868 rs2282704 rs6703312 rs2282704 rs6703312 rs198388
rs198358 rs5064 rs11804222 rs2336384 rs2282701 rs1292081 rs2282701 rs1292081 rs198389
rs5067 rs5063 rs7554327 rs873458 rs2743201 rs17362501 rs2743201 rs17362501 rs6668659
rs5065 rs198372 rs4846066 rs7551874 rs1416464 rs2236074 rs1416464 rs2236074 rs6676300
rs5064 rs198375 rs12741980 rs4846085 rs17352302 rs1467465 rs17352302 rs1467465 rs12562952
rs5063 rs198388 rs2336395 rs2103876 rs17352309 rs1467464 rs17352309 rs1467464 rs1009591
rs198372 rs198389 rs11588551 rs2878677 rs12142647 rs6564 rs12142647 rs6564 rs11803049
rs198375 rs6668659 rs6667637 rs1810563 rs551027 rs6565 rs551027 rs6565 rs4846064
rs198388 rs6676300 rs2336377 rs6672267 rs485874 rs1474908 rs485874 rs1474908 rs7545290
rs198389 rs12562952 rs1321073 rs2295281 rs12119666 rs10751725 rs12119666 rs10751725 rs11804222
rs6668659 rs1009591 rs34175640 rs17037564 rs12405928 rs7356 rs12405928 rs7356 rs7554327
rs6676300 rs11803049 rs17037520 rs2236057 rs851121 rs17257252 rs851121 rs17257252 rs4846066
rs12562952 rs4846064 rs12724129 rs3766742 rs510843 rs3766396 rs510843 rs3766396 rs2336395
rs1009591 rs7545290 rs1999594 rs1042837 rs7414734 rs2295367 rs7414734 rs2295367 rs11588551
rs11803049 rs11804222 rs17346334 rs7550536 rs7416370 rs6679432 rs7416370 rs6679432 rs6667637
rs4846064 rs7554327 rs926269 rs10864546 rs4920530 rs6598912 rs4920530 rs6598912 rs2336377
rs7545290 rs4846066 rs11800086 rs4514248 rs2841078 rs7535816 rs2841078 rs7535816 rs1321073
rs11804222 rs12741980 rs7554547 rs12029016 rs16862248 rs7536088 rs16862248 rs7536088 rs34175640
rs7554327 rs2336395 rs6691499 rs1201113 rs4920532 rs6700473 rs4920532 rs6700473 rs17037520
rs4846066 rs11588551 rs2038028 rs12133231 rs6603908 rs6676158 rs6603908 rs6676158 rs12724129
rs12741980 rs6667637 rs3209284 rs11576403 rs2789337 rs4253940 rs2789337 rs4253940 rs1999594
rs2336395 rs2336377 rs17037529 rs4845894 rs16862254 rs11247730 rs16862254 rs11247730 rs17346334
rs11588551 rs1321073 rs6662151 rs11569852 rs2789334 rs4256835 rs2789334 rs4256835 rs11121840
rs6667637 rs34175640 rs9659237 rs12092682 rs4920344 rs3813805 rs4920344 rs3813805 rs926269
rs2336377 rs17037520 rs2639453 rs11569864 rs12722849 rs3813803 rs12722849 rs3813803 rs11800086
rs1321073 rs12724129 rs6682230 rs10746497 rs6697715 rs12040932 rs6697715 rs12040932 rs7554547
rs34175640 rs1999594 rs6697996 rs11121868 rs11261065 rs525844 rs11261065 rs525844 rs6691499
rs17037520 rs17346334 rs2273285 rs2486316 rs4920345 rs2476547 rs4920345 rs2476547 rs2038028
rs12724129 rs11121840 rs11585018 rs488733 rs4920537 rs1769703 rs4920537 rs1769703 rs3209284
rs1999594 rs926269 rs11581068 rs6668157 rs4920538 rs2790717 rs4920538 rs2790717 rs17037529
rs17346334 rs11800086 rs1540923 rs17456501 rs7413291 rs7543405 rs7413291 rs7543405 rs6662151
rs11121840 rs7554547 rs1040669 rs535068 rs7549129 rs2985109 rs7549129 rs2985109 rs9659237
rs926269 rs6691499 rs11587948 rs641941 rs7533384 rs556596 rs7533384 rs556596 rs2639453
rs11800086 rs2038028 rs3753579 rs631272 rs11261070 rs2871807 rs11261070 rs2871807 rs6682230
rs7554547 rs3209284 rs3820189 rs630542 rs7539659 rs2311587 rs7539659 rs2311587 rs6697996
rs6691499 rs17037529 rs2180183 rs816060 rs12566799 rs11247752 rs12566799 rs11247752 rs2273285
rs2038028 rs6662151 rs2236055 rs590368 rs11261073 rs2481981 rs11261073 rs2481981 rs11585018
rs3209284 rs9659237 rs4240897 rs590314 rs12042960 rs6598919 rs12042960 rs6598919 rs11581068
rs17037529 rs2639453 rs1474868 rs3766730 rs11261074 rs516140 rs11261074 rs516140 rs1540923
rs6662151 rs6682230 rs2336384 rs6697733 rs7418296 rs495223 rs7418296 rs495223 rs1040669
rs9659237 rs6697996 rs873458 rs5746001 rs6603912 rs506922 rs6603912 rs506922 rs879690
rs2639453 rs2273285 rs7551874 rs666078 rs4920545 rs11247756 rs4920545 rs11247756 rs11587948
rs6682230 rs11585018 rs4846085 rs653667 rs6704438 rs11247757 rs6704438 rs11247757 rs3753579
rs6697996 rs11581068 rs2103876 rs1061622 rs6686865 rs12088946 rs6686865 rs12088946 rs3820189
rs2273285 rs1540923 rs2878677 rs5746026 rs11261081 rs507238 rs11261081 rs507238 rs2180183
rs11585018 rs1040669 rs1810563 rs235249 rs6684577 rs580800 rs6684577 rs580800 rs2236055
rs11581068 rs11587948 rs6672267 rs235214 rs12565195 rs487437 rs12565195 rs487437 rs4240897
rs1540923 rs3753579 rs2295281 rs426536 rs11261084 rs11247766 rs11261084 rs11247766 rs1474868
rs1040669 rs3820189 rs17037564 rs235256 rs4920549 rs17163135 rs4920549 rs17163135 rs2336384
rs11587948 rs2180183 rs2236057 rs374450 rs4920552 rs11587757 rs4920552 rs11587757 rs873458
rs3753579 rs2236055 rs3766742 rs7547379 rs3935570 rs2853734 rs3935570 rs2853734 rs7551874
rs3820189 rs4240897 rs1042837 rs6541016 rs12137730 rs12566174 rs12137730 rs12566174 rs4846085
rs2180183 rs1474868 rs7550536 rs2336646 rs7534618 rs12746205 rs7534618 rs12746205 rs2103876
rs2236055 rs2336384 rs10864546 rs235246 rs4920564 rs4654361 rs4920564 rs4654361 rs2878677
rs4240897 rs873458 rs4514248 rs235243 rs28652778 rs4654365 rs28652778 rs4654365 rs1810563
rs1474868 rs7551874 rs12029016 rs3765339 rs1138333 rs12046630 rs1138333 rs12046630 rs6672267
rs2336384 rs4846085 rs1201113 rs3765337 rs28677055 rs4233253 rs28677055 rs4233253 rs2295281
rs873458 rs2103876 rs12133231 rs12565969 rs17387963 rs10799119 rs17387963 rs10799119 rs17037564
rs7551874 rs2878677 rs11576403 rs7523900 rs16862387 rs936645 rs16862387 rs936645 rs2236057
rs4846085 rs1810563 rs4845894 rs11121901 rs992661 rs11578325 rs992661 rs11578325 rs3766742
rs2103876 rs6672267 rs11569852 rs12755560 rs2024727 rs12403009 rs2024727 rs12403009 rs1042837
rs2878677 rs2295281 rs12092682 rs28533750 rs4912006 rs10799120 rs4912006 rs10799120 rs7550536
rs1810563 rs17037564 rs11569864 rs28551666 rs4912111 rs4654320 rs4912111 rs4654320 rs10864546
rs6672267 rs2236057 rs10746497 rs28832299 rs6680748 rs3753693 rs6680748 rs3753693 rs2295282
rs2295281 rs3766742 rs11121868 rs6660347 rs4912151 rs3753692 rs4912151 rs3753692 rs2295284
rs17037564 rs1042837 rs2486316 rs12061132 rs6697292 rs4654370 rs6697292 rs4654370 rs2295289
rs2236057 rs7550536 rs488733 rs11121903 rs6659084 rs10915194 rs6659084 rs10915194 rs4514248
rs3766742 rs10864546 rs6668157 rs10864553 rs6699706 rs7520756 rs6699706 rs7520756 rs11569785
rs1042837 rs4514248 rs17456501 rs6670248 rs1078895 rs9426396 rs1078895 rs9426396 rs12029016
rs7550536 rs12029016 rs535068 rs2295338 rs7523455 rs514037 rs7523455 rs514037 rs1201113
rs10864546 rs1201113 rs641941 rs17037998 rs16862452 rs1317364 rs16862452 rs1317364 rs12133231
rs4514248 rs12133231 rs631272 rs10492976 rs2313062 rs7548279 rs2313062 rs7548279 rs17037598
rs12029016 rs11576403 rs630542 rs7547740 rs6691481 rs528265 rs6691481 rs528265 rs11576403
rs1201113 rs4845894 rs816060 rs6541020 rs7545211 rs204047 rs7545211 rs204047 rs4845894
rs12133231 rs11569852 rs590368 rs11801678 rs6687825 rs538485 rs6687825 rs538485 rs11569852
rs11576403 rs12092682 rs590314 rs34820623 rs12747682 rs529520 rs12747682 rs529520 rs12092682
rs4845894 rs11569864 rs3766730 rs6541021 rs912845 rs12749204 rs912845 rs12749204 rs11569864
rs11569852 rs10746497 rs6697733 rs12057615 rs10492996 rs4654327 rs10492996 rs4654327 rs10746497
rs12092682 rs11121868 rs5746001 rs6660365 rs16862478 rs1485471 rs16862478 rs1485471 rs11121868
rs11569864 rs2486316 rs666078 rs12058577 rs7527580 rs7511894 rs7527580 rs7511894 rs2486316
rs10746497 rs488733 rs653667 rs580233 rs12060125 rs149934 rs12060125 rs149934 rs488733
rs11121868 rs6668157 rs1061622 rs11121906 rs10916867 rs126013 rs10916867 rs126013 rs6668157
rs2486316 rs17456501 rs5746026 rs6683371 rs12745238 rs10915207 rs12745238 rs10915207 rs17456501
rs488733 rs535068 rs235249 rs6541023 rs1886024 rs203278 rs1886024 rs203278 rs535068
rs6668157 rs641941 rs235214 rs28678156 rs2146866 rs150085 rs2146866 rs150085 rs641941
rs17456501 rs631272 rs426536 rs11121910 rs16862514 rs150084 rs16862514 rs150084 rs631272
rs535068 rs630542 rs235256 rs12068684 rs11802186 rs150089 rs11802186 rs150089 rs630542
rs641941 rs816060 rs374450 rs475983 rs10916957 rs150088 rs10916957 rs150088 rs816060
rs631272 rs590368 rs7547379 rs639329 rs12740975 rs150087 rs12740975 rs150087 rs590368
rs630542 rs590314 rs6541016 rs12405691 rs4911974 rs169447 rs4911974 rs169447 rs590314
rs816060 rs3766730 rs2336646 rs12731666 rs6693149 rs204059 rs6693149 rs204059 rs3766730
rs590368 rs6697733 rs235246 rs12408116 rs6696220 rs204058 rs6696220 rs204058 rs6697733
rs590314 rs5746001 rs235243 rs2206321 rs16862558 rs4654383 rs16862558 rs4654383 rs5746001
rs3766730 rs666078 rs3765339 rs12125606 rs12563386 rs2930839 rs12563386 rs2930839 rs666078
rs6697733 rs653667 rs3765337 rs12562441 rs942182 rs4578183 rs942182 rs4578183 rs653667
rs5746001 rs1061622 rs12565969 rs10864554 rs16862578 rs2930836 rs16862578 rs2930836 rs1061622
rs666078 rs5746026 rs12564458 rs6541024 rs870482 rs2171051 rs870482 rs2171051 rs5746026
rs653667 rs235249 rs12568198 rs1061030 rs1009806 rs12021667 rs1009806 rs12021667 rs235249
rs1061622 rs235214 rs7523900 rs11121917 rs2066002 rs2930838 rs2066002 rs2930838 rs235214
rs5746026 rs426536 rs11121901 rs12565214 rs841374 rs2985327 rs841374 rs2985327 rs426536
rs235249 rs235256 rs12755560 rs7521256 rs12758524 rs2985334 rs12758524 rs2985334 rs235256
rs235214 rs374450 rs28533750 rs4845904 rs10158092 rs2993712 rs10158092 rs2993712 rs374450
rs426536 rs7547379 rs28551666 rs6541035 rs12405382 rs2486200 rs12405382 rs2486200 rs7547379
rs235256 rs6541016 rs28832299 rs10864570 rs710870 rs2985337 rs710870 rs2985337 rs6541016
rs374450 rs2336646 rs6660347 rs6541039 rs2073105 rs2985338 rs2073105 rs2985338 rs2336646
rs7547379 rs235246 rs12061132 rs4580 rs12565770 rs2985340 rs12565770 rs2985340 rs235246
rs6541016 rs235243 rs11121903 rs4072868 rs10917240 rs2788888 rs10917240 rs2788888 rs235243
rs2336646 rs3765339 rs10864553 rs12029485 rs16862632 rs2788891 rs16862632 rs2788891 rs3765339
rs235246 rs3765337 rs6670248 rs12045736 rs710882 rs3003627 rs710882 rs3003627 rs3765337
rs235243 rs12565969 rs2295338 rs4846126 rs709681 rs3003628 rs709681 rs3003628 rs12565969
rs3765339 rs7523900 rs17037998 rs4846127 rs709682 rs12070152 rs709682 rs12070152 rs12564458
rs3765337 rs11121901 rs10492976 rs4846128 rs2273046 rs12125204 rs2273046 rs12125204 rs12568198
rs12565969 rs12755560 rs7547740 rs4394668 rs710865 rs6702335 rs710865 rs6702335 rs7523900
rs7523900 rs28533750 rs6541020 rs4618985 rs12139436 rs7544914 rs12139436 rs7544914 rs11121901
rs11121901 rs28551666 rs11801678 rs5022242 rs10917275 rs6703599 rs10917275 rs6703599 rs12755560
rs12755560 rs28832299 rs34820623 rs11121950 rs10917277 rs12039988 rs10917277 rs12039988 rs28533750
rs28533750 rs6660347 rs6541021 rs6675673 rs1042380 rs12045750 rs1042380 rs12045750 rs28551666
rs28551666 rs12061132 rs12057615 rs6679088 rs1738023 rs12045777 rs1738023 rs12045777 rs28832299
rs28832299 rs11121903 rs6660365 rs3010928 rs12132200 rs550712 rs12132200 rs550712 rs6660347
rs6660347 rs10864553 rs12058577 rs6689733 rs7525784 rs488113 rs7525784 rs488113 rs12061132
rs12061132 rs6670248 rs580233 rs12402628 rs11808495 rs502393 rs11808495 rs502393 rs11121903
rs11121903 rs2295338 rs11121906 rs12070206 rs3762391 rs9578 rs3762391 rs9578 rs10864553
rs10864553 rs17037998 rs6683371 rs4845911 rs859213 rs12402749 rs859213 rs12402749 rs6670248
rs6670248 rs10492976 rs6541023 rs3000891 rs12146076 rs12032470 rs12146076 rs12032470 rs2295338
rs2295338 rs7547740 rs28678156 rs2489258 rs4912069 rs2452783 rs4912069 rs2452783 rs17037998
rs17037998 rs6541020 rs11121910 rs7512542 rs3790775 rs4654391 rs3790775 rs4654391 rs10492976
rs10492976 rs11801678 rs12068684 rs2027589 rs12117357 rs547976 rs12117357 rs547976 rs7547740
rs7547740 rs34820623 rs475983 rs1419298 rs3748756 rs12032476 rs3748756 rs12032476 rs6541020
rs6541020 rs6541021 rs639329 rs1857539 rs12118471 rs2640467 rs12118471 rs2640467 rs17038007
rs11801678 rs12057615 rs12405691 rs2265709 rs214322 rs7349137 rs214322 rs7349137 rs11801678
rs34820623 rs6660365 rs12731666 rs1892066 rs2027508 rs1565714 rs2027508 rs1565714 rs34820623
rs6541021 rs12058577 rs12408116 rs2265711 rs2268812 rs1032425 rs2268812 rs1032425 rs6541021
rs12057615 rs580233 rs2206321 rs2489256 rs2268809 rs4428852 rs2268809 rs4428852 rs12057615
rs6660365 rs11121906 rs12125606 rs3128465 rs12124843 rs2073173 rs12124843 rs2073173 rs6660365
rs12058577 rs6683371 rs12562441 rs3122569 rs4912072 rs6681000 rs4912072 rs6681000 rs12058577
rs580233 rs6541023 rs10864554 rs4361998 rs214327 rs10799130 rs214327 rs10799130 rs580233
rs11121906 rs28678156 rs6541024 rs7513079 rs16862684 rs6426357 rs16862684 rs6426357 rs11121906
rs6683371 rs12068684 rs1061030 rs3000930 rs11805045 rs6694460 rs11805045 rs6694460 rs6683371
rs6541023 rs475983 rs11121917 rs3010885 rs214331 rs1325280 rs214331 rs1325280 rs6541023
rs28678156 rs639329 rs12565214 rs3010886 rs12128747 rs6657309 rs12128747 rs6657309 rs28678156
rs11121910 rs12405691 rs4846107 rs3010888 rs214336 rs8179300 rs214336 rs8179300 rs11121910
rs12068684 rs12731666 rs7521256 rs3010890 rs2268805 rs10799133 rs2268805 rs10799133 rs12068684
rs475983 rs12408116 rs4845904 rs17038468 rs12751502 rs6686991 rs12751502 rs6686991 rs475983
rs639329 rs2206321 rs6541035 rs3000929 rs17477654 rs7418049 rs17477654 rs7418049 rs12405691
rs12405691 rs12125606 rs10864570 rs3010903 rs214341 rs912772 rs214341 rs912772 rs12731666
rs12731666 rs10864554 rs6541039 rs6541059 rs214342 rs912770 rs214342 rs912770 rs12408116
rs12408116 rs6541024 rs4580 rs4603144 rs214343 rs10915270 rs214343 rs10915270 rs2206321
rs2206321 rs1061030 rs4072868 rs3000922 rs214346 rs10915271 rs214346 rs10915271 rs12125606
rs12125606 rs11121917 rs12029485 rs3000920 rs169957 rs7529591 rs169957 rs7529591 rs12562441
rs12562441 rs12565214 rs12045736 rs11809649 rs214302 rs9426350 rs214302 rs9426350 rs1061030
rs10864554 rs4846107 rs4846126 rs3795747 rs214303 rs9426351 rs214303 rs9426351 rs11121917
rs6541024 rs7521256 rs4846127 rs10746500 rs191942 rs4459076 rs191942 rs4459076 rs12565214
rs1061030 rs4845904 rs4846128 rs1132185 rs937608 rs1408858 rs937608 rs1408858 rs4846107
rs11121917 rs6541035 rs4394668 rs10927559 rs10753558 rs9426356 rs10753558 rs9426356 rs7521256
rs12565214 rs10864570 rs4618985 rs11579830 rs10753559 rs7514423 rs10753559 rs7514423 rs4845904
rs4846107 rs6541039 rs5022242 rs9628697 rs3790766 rs4654313 rs3790766 rs4654313 rs6541035
rs7521256 rs4580 rs11121950 rs10803321 rs17394154 rs4654347 rs17394154 rs4654347 rs10864570
rs4845904 rs4072868 rs6675673 rs11580598 rs6663076 rs7514218 rs6663076 rs7514218 rs6541039
rs6541035 rs12029485 rs6679088 rs2999877 rs10917434 rs4654351 rs10917434 rs4654351 rs4580
rs10864570 rs12045736 rs3010928 rs2999878 rs12088915 rs12758197 rs12088915 rs12758197 rs4072868
rs6541039 rs4846126 rs6689733 rs12038949 rs10917438 rs4654352 rs10917438 rs4654352 rs12029485
rs4580 rs4846127 rs12402628 rs12036704 rs1472566 rs4654314 rs1472566 rs4654314 rs12045736
rs4072868 rs4846128 rs12070206 rs3013083 rs7667 rs1581798 rs7667 rs1581798 rs4846126
rs12029485 rs4394668 rs4845911 rs3013086 rs7529705 rs6694109 rs7529705 rs6694109 rs4846127
rs12045736 rs4618985 rs3000891 rs3013090 rs10917443 rs1983855 rs10917443 rs1983855 rs4846128
rs4846126 rs5022242 rs2489258 rs3013093 rs17394376 rs4420061 rs17394376 rs4420061 rs4394668
rs4846127 rs11121950 rs7512542 rs2359534 rs4911988 rs6426343 rs4911988 rs6426343 rs4618985
rs4846128 rs6675673 rs2027589 rs3013101 rs1566532 rs3934509 rs1566532 rs3934509 rs5022242
rs4394668 rs6679088 rs1419298 rs12043808 rs1566531 rs28623660 rs1566531 rs28623660 rs11121950
rs4618985 rs3010928 rs1857539 rs3795749 rs881247 rs1111382 rs881247 rs1111382 rs6675673
rs5022242 rs6689733 rs2265709 rs3795750 rs881248 rs9729975 rs881248 rs9729975 rs6679088
rs11121950 rs12402628 rs1892066 rs3013105 rs4244002 rs9283399 rs4244002 rs9283399 rs3010928
rs6675673 rs12070206 rs2265711 rs3013106 rs12121189 rs9286944 rs12121189 rs9286944 rs6689733
rs6679088 rs4845911 rs2489256 rs3013107 rs6662273 rs9286945 rs6662273 rs9286945 rs12402628
rs3010928 rs3000891 rs3128465 rs16850548 rs17398869 rs271316 rs17398869 rs271316 rs12070206
rs6689733 rs2489258 rs3122569 rs2940310 rs4912090 rs1866970 rs4912090 rs1866970 rs4845911
rs12402628 rs7512542 rs4361998 rs3845607 rs17398986 rs4949611 rs17398986 rs4949611 rs3000891
rs12070206 rs2027589 rs7513079 rs6680362 rs12033437 rs271313 rs12033437 rs271313 rs2027589
rs4845911 rs1419298 rs3000930 rs375996 rs6703297 rs9442466 rs6703297 rs9442466 rs1419298
rs3000891 rs1857539 rs3010885 rs3013045 rs11583187 rs9439752 rs11583187 rs9439752 rs1857539
rs2489258 rs2265709 rs3010886 rs6682501 rs2088828 rs271328 rs2088828 rs271328 rs2265709
rs7512542 rs1892066 rs3010888 rs610136 rs2088829 rs1372372 rs2088829 rs1372372 rs1892066
rs2027589 rs2265711 rs3010890 rs164951 rs11585820 rs1372371 rs11585820 rs1372371 rs2265711
rs1419298 rs2489256 rs17038468 rs354590 rs4912094 rs271376 rs4912094 rs271376 rs2489256
rs1857539 rs3128465 rs3000929 rs10803381 rs12137160 rs9659705 rs12137160 rs9659705 rs11121959
rs2265709 rs3122569 rs3010903 rs2990679 rs12137162 rs271375 rs12137162 rs271375 rs3128465
rs1892066 rs4361998 rs6541059 rs16851109 rs10799810 rs271372 rs10799810 rs271372 rs3122569
rs2265711 rs7513079 rs4603144 rs410922 rs12045440 rs446335 rs12045440 rs446335 rs4361998
rs2489256 rs3000930 rs3000922 rs396938 rs11587848 rs199613 rs11587848 rs199613 rs17038445
rs3128465 rs3010885 rs3000920 rs16851217 rs4911997 rs187954 rs4911997 rs187954 rs7513079
rs3122569 rs3010886 rs11809649 rs12031170 rs12042240 rs175250 rs12042240 rs175250 rs3000930
rs4361998 rs3010888 rs3795747 rs2168201 rs10458381 rs11589926 rs10458381 rs11589926 rs3010885
rs7513079 rs3010890 rs10746500 rs12750399 rs10492997 rs271364 rs10492997 rs271364 rs3010886
rs3000930 rs17038468 rs1132185 rs12072110 rs10917452 rs271363 rs10917452 rs271363 rs3010888
rs3010885 rs3000929 rs10927559 rs12124179 rs12091047 rs11582200 rs12091047 rs11582200 rs3010890
rs3010886 rs3010903 rs11579830 rs3856278 rs904965 rs1572354 rs904965 rs1572354 rs17038468
rs3010888 rs6541059 rs9628697 rs6661954 rs10492998 rs2889445 rs10492998 rs2889445 rs3000929
rs3010890 rs4603144 rs10803321 rs12034380 rs1546263 rs11579523 rs1546263 rs11579523 rs3010903
rs17038468 rs3000922 rs11580598 rs183052 rs4912096 rs1572353 rs4912096 rs1572353 rs6541059
rs3000929 rs3000920 rs2999877 rs444516 rs10442635 rs12037860 rs10442635 rs12037860 rs4603144
rs3010903 rs11809649 rs2999878 rs3013061 rs1546264 rs10915121 rs1546264 rs10915121 rs3000922
rs6541059 rs3795747 rs12038949 rs10927854 rs10753562 rs166604 rs10753562 rs166604 rs3000920
rs4603144 rs10746500 rs12036704 rs367102 rs11590840 rs9661274 rs11590840 rs9661274 rs11809649
rs3000922 rs1132185 rs3013083 rs1610562 rs2088824 rs520527 rs2088824 rs520527 rs3795747
rs3000920 rs28488227 rs3013086 rs6429782 rs9887859 rs12564818 rs9887859 rs12564818 rs10746500
rs11809649 rs10927559 rs3013090 rs17391912 rs12066114 rs9283396 rs12066114 rs9283396 rs1132185
rs3795747 rs11579830 rs3013093 rs6684199 rs999974 rs894220 rs999974 rs894220 rs28488227
rs10746500 rs9628697 rs2359534 rs35979056 rs1542875 rs4259710 rs1542875 rs4259710 rs10927559
rs1132185 rs10803321 rs3013101 rs10927872 rs16862800 rs1866967 rs16862800 rs1866967 rs11579830
rs28488227 rs11580598 rs12043808 rs12042662 rs873095 rs4949268 rs873095 rs4949268 rs9628697
rs10927559 rs2999877 rs3795749 rs355013 rs2314146 rs4949265 rs2314146 rs4949265 rs10803321
rs11579830 rs2999878 rs3795750 rs946332 rs6683419 rs4949588 rs6683419 rs4949588 rs11580598
rs9628697 rs12038949 rs3013105 rs12735797 rs11807599 rs2889447 rs11807599 rs2889447 rs2999877
rs10803321 rs12036704 rs3013106 rs2361030 rs11806434 rs12027089 rs11806434 rs12027089 rs2999878
rs11580598 rs3013083 rs3013107 rs355021 rs12084204 rs6658349 rs12084204 rs6658349 rs12038949
rs2999877 rs3013086 rs16850548 rs1262461 rs4394682 rs12030036 rs4394682 rs12030036 rs12036704
rs2999878 rs3013090 rs2940310 rs355022 rs12087005 rs1441831 rs12087005 rs1441831 rs3013083
rs12038949 rs3013093 rs3845607 rs355023 rs4130336 rs1441841 rs4130336 rs1441841 rs3013086
rs12036704 rs2359534 rs6680362 rs355024 rs10799824 rs969104 rs10799824 rs969104 rs3013090
rs3013083 rs3013101 rs375996 rs12031781 rs10917468 rs2377059 rs10917468 rs2377059 rs3013093
rs3013086 rs12043808 rs3013045 rs1148454 rs12088373 rs7411511 rs12088373 rs7411511 rs2359534
rs3013090 rs3795749 rs6682501 rs10927903 rs10917469 rs11582710 rs10917469 rs11582710 rs3013101
rs3013093 rs3795750 rs610136 rs355027 rs9783019 rs10914271 rs9783019 rs10914271 rs12043808
rs2359534 rs3013105 rs164951 rs355028 rs4278387 rs11584521 rs4278387 rs11584521 rs3795749
rs3013101 rs3013106 rs354590 rs1148455 rs12726742 rs995197 rs12726742 rs995197 rs3795750
rs12043808 rs3013107 rs10803381 rs10927904 rs10917477 rs1372379 rs10917477 rs1372379 rs3013105
rs3795749 rs16850548 rs2990679 rs3845612 rs10917493 rs1372378 rs10917493 rs1372378 rs3013106
rs3795750 rs2940310 rs16851109 rs434651 rs12132648 rs1348199 rs12132648 rs1348199 rs3013107
rs3013105 rs3845607 rs410922 rs10927905 rs12133620 rs10914307 rs12133620 rs10914307 rs16850548
rs3013106 rs6680362 rs396938 rs11804743 rs2745217 rs735207 rs2745217 rs735207 rs2940310
rs3013107 rs375996 rs16851217 rs16851999 rs860847 rs920601 rs860847 rs920601 rs3845607
rs16850548 rs3013045 rs12031170 rs1261025 rs2294629 rs920600 rs2294629 rs920600 rs6680362
rs2940310 rs6682501 rs2168201 rs12566684 rs1320978 rs10914323 rs1320978 rs10914323 rs375996
rs3845607 rs610136 rs12750399 rs17390097 rs1770481 rs12566608 rs1770481 rs12566608 rs3013045
rs6680362 rs164951 rs12072110 rs1262460 rs880554 rs9286939 rs880554 rs9286939 rs6682501
rs375996 rs354590 rs12124179 rs407829 rs7523192 rs17341169 rs7523192 rs17341169 rs610136
rs3013045 rs10803381 rs3856278 rs372349 rs1115163 rs12045312 rs1115163 rs12045312 rs164951
rs6682501 rs2990679 rs6661954 rs404658 rs753613 rs2376727 rs753613 rs2376727 rs354590
rs610136 rs45223 rs12034380 rs2487643 rs2294630 rs4949453 rs2294630 rs4949453 rs10803381
rs164951 rs16851109 rs183052 rs4391657 rs3087566 rs6425878 rs3087566 rs6425878 rs2990679
rs354590 rs410922 rs444516 rs2487647 rs6693503 rs16832918 rs6693503 rs16832918 rs45223
rs10803381 rs396938 rs3013061 rs1412839 rs10917509 rs6678054 rs10917509 rs6678054 rs16851109
rs2990679 rs16851217 rs10927854 rs3820304 rs4912138 rs10798894 rs4912138 rs10798894 rs12029242
rs45223 rs12031170 rs367102 rs11880 rs2872594 rs2166884 rs2872594 rs2166884 rs410922
rs16851109 rs2168201 rs1610562 rs1539114 rs6699866 rs10157715 rs6699866 rs10157715 rs396938
rs410922 rs12750399 rs6429782 rs1061615 rs4912141 rs12748731 rs4912141 rs12748731 rs16851217
rs396938 rs12072110 rs17391912 rs876931 rs9659997 rs12042943 rs9659997 rs12042943 rs12031170
rs16851217 rs12124179 rs6684199 rs1935116 rs1883565 rs17341203 rs1883565 rs17341203 rs2168201
rs12031170 rs3856278 rs35979056 rs11587701 rs10799831 rs17341224 rs10799831 rs17341224 rs12750399
rs2168201 rs6661954 rs10927872 rs1767676 rs9064 rs12046763 rs9064 rs12046763 rs3845610
rs12750399 rs12034380 rs12042662 rs1772636 rs4912144 rs12142061 rs4912144 rs12142061 rs12072110
rs12072110 rs183052 rs355013 rs11588651 rs7533981 rs10798896 rs7533981 rs10798896 rs12124179
rs12124179 rs444516 rs946332 rs1772635 rs7527271 rs10798897 rs7527271 rs10798897 rs3856278
rs3856278 rs3013061 rs12735797 rs10927910 rs7543480 rs921197 rs7543480 rs921197 rs6661954
rs6661954 rs10927854 rs2361030 rs17390405 rs10159394 rs10914549 rs10159394 rs10914549 rs12034380
rs12034380 rs367102 rs355021 rs16852432 rs2050121 rs7547546 rs2050121 rs7547546 rs183052
rs183052 rs1610562 rs1262461 rs7515525 rs4912018 rs1001709 rs4912018 rs1001709 rs444516
rs444516 rs6429782 rs355022 rs12408369 rs10917518 rs895796 rs10917518 rs895796 rs3013061
rs3013061 rs17391912 rs355023 rs10803420 rs11582254 rs895792 rs11582254 rs895792 rs10927854
rs10927854 rs6684199 rs355024 rs12409667 rs3748749 rs12044759 rs3748749 rs12044759 rs367102
rs367102 rs35979056 rs12031781 rs10803421 rs1883567 rs4949516 rs1883567 rs4949516 rs1610562
rs1610562 rs10927872 rs1148454 rs4661998 rs4912019 rs6662560 rs4912019 rs6662560 rs6429782
rs6429782 rs12042662 rs10927903 rs4662000 rs3929667 rs873894 rs3929667 rs873894 rs17391912
rs17391912 rs355013 rs355027 rs11799571 rs4486471 rs873896 rs4486471 rs873896 rs6684199
rs6684199 rs946332 rs355028 rs16852640 rs4326647 rs10914615 rs4326647 rs10914615 rs35979056
rs35979056 rs12735797 rs1148455 rs12063638 rs3850533 rs2084436 rs3850533 rs2084436 rs10927872
rs10927872 rs2361030 rs10927904 rs11799368 rs1266444 rs1448343 rs1266444 rs1448343 rs12042662
rs12042662 rs355021 rs3845612 rs2495024 rs1473689 rs12023104 rs1473689 rs12023104 rs355013
rs355013 rs1262461 rs434651 rs2486182 rs10917536 rs12401689 rs10917536 rs12401689 rs946332
rs946332 rs355022 rs10927905 rs2495029 rs11589077 rs12063790 rs11589077 rs12063790 rs12735797
rs12735797 rs355023 rs11804743 rs2486178 rs10799838 rs12074244 rs10799838 rs12074244 rs2361030
rs2361030 rs355024 rs16851999 rs12076662 rs4655215 rs174838 rs4655215 rs174838 rs355021
rs355021 rs12031781 rs1261025 rs4662010 rs16822923 rs10798928 rs16822923 rs10798928 rs1262461
rs1262461 rs1148454 rs12566684 rs10737913 rs10799839 rs11583644 rs10799839 rs11583644 rs355022
rs355022 rs10927903 rs17390097 rs2487653 rs12117495 rs10798932 rs12117495 rs10798932 rs355023
rs355023 rs355027 rs1262460 rs2487655 rs12121573 rs437441 rs12121573 rs437441 rs355024
rs355024 rs355028 rs407829 rs3806425 rs6686814 rs869357 rs6686814 rs869357 rs12031781
rs12031781 rs1148455 rs372349 rs2495060 rs16823060 rs1228824 rs16823060 rs1228824 rs1148454
rs1148454 rs10927904 rs404658 rs2495053 rs16823061 rs1149062 rs16823061 rs1149062 rs10927903
rs10927903 rs3845612 rs2487643 rs12049438 rs1416819 rs1149064 rs1416819 rs1149064 rs355027
rs355027 rs434651 rs4391657 rs12025538 rs7553638 rs7530417 rs7553638 rs7530417 rs355028
rs355028 rs10927905 rs2487647 rs4344326 rs4654903 rs16833316 rs4654903 rs16833316 rs1148455
rs1148455 rs11804743 rs1412839 rs6429794 rs12124726 rs10157877 rs12124726 rs10157877 rs10927904
rs10927904 rs16851999 rs3820304 rs2495050 rs4654910 rs7552599 rs4654910 rs7552599 rs3845612
rs3845612 rs1261025 rs11880 rs16852866 rs10799593 rs1321117 rs10799593 rs1321117 rs434651
rs434651 rs12566684 rs1539114 rs10489151 rs1339717 rs2180233 rs1339717 rs2180233 rs10927905
rs10927905 rs17390097 rs1061615 rs2072919 rs17401735 rs7537205 rs17401735 rs7537205 rs11804743
rs11804743 rs1262460 rs876931 rs1203631 rs1046548 rs12142410 rs1046548 rs12142410 rs12034614
rs16851999 rs407829 rs1935116 rs1203630 rs17401847 rs12142439 rs17401847 rs12142439 rs16851999
rs1261025 rs372349 rs11587701 rs1203619 rs10916670 rs2064648 rs10916670 rs2064648 rs1261025
rs12566684 rs404658 rs1767676 rs7522689 rs2066130 rs10493043 rs2066130 rs10493043 rs12566684
rs17390097 rs2487643 rs1772636 rs1203632 rs12028511 rs6425879 rs12028511 rs6425879 rs16852007
rs1262460 rs4391657 rs11588651 rs1406416 rs1108974 rs6425880 rs1108974 rs6425880 rs17390097
rs407829 rs2487647 rs1772635 rs2359756 rs877064 rs6425881 rs877064 rs6425881 rs1262460
rs372349 rs1412839 rs10927910 rs1210110 rs1093731 rs12072928 rs1093731 rs12072928 rs407829
rs404658 rs3820304 rs17390405 rs11579363 rs6668942 rs4245643 rs6668942 rs4245643 rs372349
rs2487643 rs11880 rs16852432 rs17350795 rs1093732 rs976189 rs1093732 rs976189 rs404658
rs4391657 rs1539114 rs7515525 rs1203651 rs1093733 rs941518 rs1093733 rs941518 rs2487643
rs2487647 rs1061615 rs12408369 rs1203647 rs1796918 rs7516871 rs1796918 rs7516871 rs4391657
rs1412839 rs876931 rs10803420 rs11580688 rs12125584 rs16833405 rs12125584 rs16833405 rs2487647
rs3820304 rs1935116 rs12409667 rs1203642 rs1774128 rs11810122 rs1774128 rs11810122 rs1412839
rs11880 rs11587701 rs10803421 rs16852976 rs818963 rs1884394 rs818963 rs1884394 rs3820304
rs1539114 rs1767676 rs4661998 rs1203639 rs10916679 rs909623 rs10916679 rs909623 rs11880
rs1061615 rs1772636 rs4662000 rs1203638 rs12044628 rs2179163 rs12044628 rs2179163 rs12131411
rs876931 rs11588651 rs11799571 rs2281169 rs12023742 rs6698202 rs12023742 rs6698202 rs1539114
rs1935116 rs1772635 rs16852640 rs1203672 rs13375942 rs1022490 rs13375942 rs1022490 rs1061615
rs11587701 rs10927910 rs12063638 rs2244634 rs17411112 rs9628640 rs17411112 rs9628640 rs876931
rs1767676 rs17390405 rs11799368 rs2744690 rs2872821 rs1998012 rs2872821 rs1998012 rs1935116
rs1772636 rs16852432 rs2495024 rs2744687 rs6672057 rs6679932 rs6672057 rs6679932 rs11587701
rs11588651 rs7515525 rs2486182 rs2245197 rs4655020 rs461301 rs4655020 rs461301 rs1767676
rs1772635 rs12408369 rs2495029 rs1046331 rs17402685 rs376299 rs17402685 rs376299 rs1772636
rs10927910 rs10803420 rs2486178 rs6663564 rs1891320 rs58245 rs1891320 rs58245 rs11588651
rs17390405 rs12409667 rs12076662 rs1810474 rs3753827 rs455494 rs3753827 rs455494 rs1772635
rs16852432 rs10803421 rs4662010 rs2235514 rs12568139 rs463128 rs12568139 rs463128 rs10927910
rs7515525 rs4661998 rs10737913 rs2697971 rs7530853 rs1122816 rs7530853 rs1122816 rs17390405
rs12408369 rs4662000 rs2487653 rs2744685 rs1578642 rs12135910 rs1578642 rs12135910 rs16852432
rs10803420 rs11799571 rs2487655 rs2744682 rs1848112 rs1555045 rs1848112 rs1555045 rs7515525
rs12409667 rs16852640 rs3806425 rs2697970 rs617363 rs117312 rs617363 rs117312 rs12408369
rs10803421 rs12063638 rs2495060 rs2697969 rs504583 rs10799096 rs504583 rs10799096 rs10803420
rs4661998 rs11799368 rs2495053 rs2697968 rs16823377 rs10915079 rs16823377 rs10915079 rs12409667
rs4662000 rs2495024 rs12049438 rs2697967 rs17354650 rs734994 rs17354650 rs734994 rs10803421
rs11799571 rs2486182 rs12025538 rs2697966 rs1891318 rs6688031 rs1891318 rs6688031 rs4661998
rs16852640 rs2495029 rs4344326 rs3820012 rs606980 rs7513525 rs606980 rs7513525 rs4662000
rs12063638 rs2486178 rs6429794 rs2697965 rs11573185 rs12072075 rs11573185 rs12072075 rs11799571
rs11799368 rs12076662 rs2495050 rs2697964 rs2148911 rs4949578 rs2148911 rs4949578 rs16852640
rs2495024 rs4662010 rs16852866 rs2697963 rs11573190 rs10915084 rs11573190 rs10915084 rs12063638
rs2486182 rs10737913 rs10489151 rs2697962 rs3806313 rs1023447 rs3806313 rs1023447 rs11799368
rs2495029 rs2487653 rs2072919 rs2744679 rs656110 rs10915089 rs656110 rs10915089 rs2495024
rs2486178 rs2487655 rs1203631 rs2744677 rs3767225 rs762798 rs3767225 rs762798 rs2486182
rs12076662 rs3806425 rs1203630 rs2495090 rs11573219 rs10799099 rs11573219 rs10799099 rs2495029
rs4662010 rs2495060 rs1203619 rs2697983 rs4655148 rs1329108 rs4655148 rs1329108 rs2486178
rs10737913 rs2495053 rs7522689 rs2495082 rs11573222 rs10915093 rs11573222 rs10915093 rs12076662
rs2487653 rs12049438 rs1203632 rs1881561 rs3767227 rs3867305 rs3767227 rs3867305 rs4662010
rs2487655 rs12025538 rs1406416 rs7530376 rs3767229 rs6656841 rs3767229 rs6656841 rs10737913
rs3806425 rs4344326 rs2359756 rs1203626 rs3767230 rs10915109 rs3767230 rs10915109 rs3806425
rs2495060 rs6429794 rs1210110 rs1033452 rs521179 rs6656216 rs521179 rs6656216 rs2495053
rs2495053 rs2495050 rs11579363 rs720035 rs11573253 rs650676 rs11573253 rs650676 rs12049438
rs12049438 rs16852866 rs17350795 rs1203660 rs660414 rs728338 rs660414 rs728338 rs12025538
rs12025538 rs10489151 rs1203651 rs7537478 rs2020887 rs728340 rs2020887 rs728340 rs6429794
rs4344326 rs2072919 rs1203647 rs16853069 rs11573272 rs728337 rs11573272 rs728337 rs16852866
rs6429794 rs1203631 rs11580688 rs17350949 rs11573288 rs607241 rs11573288 rs607241 rs10489151
rs2495050 rs1203630 rs1203642 rs10754901 rs492738 rs606404 rs492738 rs606404 rs2072919
rs16852866 rs1203619 rs16852976 rs1203696 rs10916711 rs654075 rs10916711 rs654075 rs1203631
rs10489151 rs7522689 rs1203639 rs9287293 rs12725043 rs1085906 rs12725043 rs1085906 rs1203630
rs2072919 rs1203632 rs1203638 rs1203698 rs10753481 rs11577262 rs10753481 rs11577262 rs1203619
rs1203631 rs1406416 rs2281169 rs1203699 rs876171 rs744528 rs876171 rs744528 rs7522689
rs1203630 rs2359756 rs1203672 rs4557966 rs6426616 rs657816 rs6426616 rs657816 rs1203632
rs1203619 rs1210110 rs2244634 rs10737914 rs10753482 rs671107 rs10753482 rs671107 rs1406416
rs7522689 rs11579363 rs2744690 rs1528787 rs7515752 rs1001704 rs7515752 rs1001704 rs2359756
rs1203632 rs17350795 rs2744687 rs1881559 rs6667486 rs12047343 rs6667486 rs12047343 rs1210110
rs1406416 rs1203651 rs2245197 rs2744652 rs2301475 rs628347 rs2301475 rs628347 rs17350795
rs2359756 rs1203647 rs1046331 rs760911 rs7542968 rs667153 rs7542968 rs667153 rs1203651
rs1210110 rs11580688 rs6663564 rs2744648 rs10916718 rs262596 rs10916718 rs262596 rs1203647
rs11579363 rs1203642 rs1810474 rs1358577 rs12139100 rs262597 rs12139100 rs262597 rs11580688
rs17350795 rs16852976 rs2235514 rs11576840 rs2301478 rs10915123 rs2301478 rs10915123 rs1203642
rs1203651 rs1203639 rs2697971 rs2744647 rs6668468 rs262583 rs6668468 rs262583 rs16852976
rs1203647 rs1203638 rs2744685 rs7522358 rs3820320 rs3104431 rs3820320 rs3104431 rs1203639
rs11580688 rs2281169 rs2744682 rs2038095 rs10916721 rs7519586 rs10916721 rs7519586 rs1203638
rs1203642 rs1203672 rs2697970 rs2038094 rs10737446 rs415314 rs10737446 rs415314 rs2281169
rs16852976 rs2244634 rs2697969 rs12086572 rs2213801 rs366145 rs2213801 rs366145 rs1203672
rs1203639 rs2744690 rs2697968 rs6677556 rs10489157 rs12408702 rs10489157 rs12408702 rs2244634
rs1203638 rs2744687 rs2697967 rs2744645 rs6674531 rs16833790 rs6674531 rs16833790 rs2235519
rs2281169 rs2245197 rs2697966 rs6429800 rs11578017 rs10799109 rs11578017 rs10799109 rs2744690
rs1203672 rs1046331 rs3820012 rs1203709 rs736665 rs16833801 rs736665 rs16833801 rs2744687
rs2244634 rs6663564 rs2697965 rs1203706 rs11804672 rs2133041 rs11804672 rs2133041 rs2245197
rs2744690 rs1810474 rs2697964 rs12122426 rs743983 rs3104429 rs743983 rs3104429 rs1046331
rs2744687 rs2235514 rs2697963 rs2143087 rs11800772 rs10915140 rs11800772 rs10915140 rs6663564
rs2245197 rs2697971 rs2697962 rs1005297 rs17354986 rs262634 rs17354986 rs262634 rs1810474
rs1046331 rs2744685 rs2744679 rs16853148 rs1894662 rs12727898 rs1894662 rs12727898 rs12085812
rs6663564 rs2744682 rs2744677 rs10927953 rs3888820 rs6692098 rs3888820 rs6692098 rs2235514
rs1810474 rs2697970 rs2495090 rs10803436 rs743986 rs16833849 rs743986 rs16833849 rs11807771
rs2235514 rs2697969 rs2697983 rs12025627 rs10753491 rs16833853 rs10753491 rs16833853 rs2697971
rs2697971 rs2697968 rs2495082 rs11580525 rs6678323 rs7517833 rs6678323 rs7517833 rs2744685
rs2744685 rs2697967 rs1881561 rs10927957 rs763203 rs10915150 rs763203 rs10915150 rs2744682
rs2744682 rs2697966 rs7530376 rs6429804 rs4655183 rs262609 rs4655183 rs262609 rs2697970
rs2697970 rs3820012 rs1203626 rs12127990 rs6683970 rs12035623 rs6683970 rs12035623 rs2697969
rs2697969 rs2697965 rs1033452 rs1534946 rs6426629 rs262619 rs6426629 rs262619 rs2697968
rs2697968 rs2697964 rs720035 rs7542884 rs12139607 rs262617 rs12139607 rs262617 rs2697967
rs2697967 rs2697963 rs1203660 rs7543063 rs12044483 rs904257 rs12044483 rs904257 rs2697966
rs2697966 rs2697962 rs7537478 rs10489150 rs12738826 rs12131096 rs12738826 rs12131096 rs3820012
rs3820012 rs2744679 rs16853069 rs10927959 rs12044035 rs2377368 rs12044035 rs2377368 rs2697965
rs2697965 rs2744677 rs17350949 rs6670657 rs2223225 rs1826963 rs2223225 rs1826963 rs2697964
rs2697964 rs2495090 rs10754901 rs6661262 rs12080654 rs1039183 rs12080654 rs1039183 rs2697963
rs2697963 rs2697983 rs1203696 rs7535450 rs10916754 rs41377050 rs10916754 rs41377050 rs2697962
rs2697962 rs2495082 rs9287293 rs7519744 rs10799626 rs6426044 rs10799626 rs6426044 rs2744679
rs2744679 rs1881561 rs1203698 rs7535502 rs10916755 rs646789 rs10916755 rs646789 rs2744677
rs2744677 rs7530376 rs1203699 rs7538374 rs4654849 rs633832 rs4654849 rs633832 rs2495090
rs2495090 rs1203626 rs4557966 rs7522327 rs10916756 rs544789 rs10916756 rs544789 rs12092520
rs2697983 rs1033452 rs10737914 rs1005301 rs17353088 rs12085903 rs17353088 rs12085903 rs2697983
rs2495082 rs720035 rs1528787 rs12129390 rs4329481 rs592638 rs4329481 rs592638 rs2495082
rs1881561 rs1203660 rs1881559 rs6685990 rs1076623 rs1201394 rs1076623 rs1201394 rs1881561
rs7530376 rs7537478 rs2744652 rs12035581 rs742056 rs606086 rs742056 rs606086 rs7530376
rs1203626 rs16853069 rs760911 rs12133241 rs4655198 rs1983821 rs4655198 rs1983821 rs1203626
rs1033452 rs17350949 rs2744648 rs2206585 rs4654855 rs1212652 rs4654855 rs1212652 rs6675055
rs720035 rs10754901 rs1358577 rs4662054 rs11582960 rs4949176 rs11582960 rs4949176 rs1033452
rs1203660 rs1203696 rs11576840 rs6660353 rs170724 rs2700541 rs170724 rs2700541 rs10927942
rs7537478 rs9287293 rs2744647 rs6672976 rs230186 rs1408151 rs230186 rs1408151 rs720035
rs16853069 rs1203698 rs7522358 rs4661453 rs2072751 rs1072498 rs2072751 rs1072498 rs1203660
rs17350949 rs1203699 rs2038095 rs12136764 rs10916774 rs1830705 rs10916774 rs1830705 rs7537478
rs10754901 rs4557966 rs2038094 rs12135494 rs230175 rs1731690 rs230175 rs1731690 rs16853069
rs1203696 rs10737914 rs12086572 rs10927966 rs2296451 rs2700523 rs2296451 rs2700523 rs17350949
rs9287293 rs1528787 rs6677556 rs4661455 rs12045792 rs1149023 rs12045792 rs1149023 rs10754901
rs1203698 rs1881559 rs2744645 rs10927969 rs12141992 rs1149024 rs12141992 rs1149024 rs1203696
rs1203699 rs2744652 rs6429800 rs2359896 rs10916777 rs12760884 rs10916777 rs12760884 rs9287293
rs4557966 rs760911 rs1203709 rs16853268 rs10916779 rs12750278 rs10916779 rs12750278 rs1203698
rs10737914 rs2744648 rs1203706 rs6676708 rs10916780 rs912218 rs10916780 rs912218 rs1203699
rs1528787 rs1358577 rs12122426 rs11811031 rs12024068 rs4949288 rs12024068 rs4949288 rs4557966
rs1881559 rs11576840 rs2143087 rs12092233 rs12049377 rs1149046 rs12049377 rs1149046 rs10737914
rs2744652 rs2744647 rs1005297 rs12118400 rs12045307 rs4949290 rs12045307 rs4949290 rs12091229
rs760911 rs7522358 rs16853148 rs1883645 rs1111366 rs8048 rs1111366 rs8048 rs1528787
rs2744648 rs2038095 rs10927953 rs12117960 rs12027661 rs3795438 rs12027661 rs3795438 rs1881559
rs1358577 rs2038094 rs10803436 rs1883644 rs10916782 rs1188349 rs10916782 rs1188349 rs2744652
rs11576840 rs12086572 rs12025627 rs2076503 rs4655207 rs4614309 rs4655207 rs4614309 rs760911
rs2744647 rs6677556 rs11580525 rs2884821 rs875688 rs10914193 rs875688 rs10914193 rs2744648
rs7522358 rs2744645 rs10927957 rs10927972 rs879484 rs3762296 rs879484 rs3762296 rs1358577
rs2038095 rs6429800 rs6429804 rs12024045 rs10916790 rs4949294 rs10916790 rs4949294 rs11576840
rs2038094 rs1203709 rs12127990 rs10803442 rs10799633 rs4949297 rs10799633 rs4949297 rs2744647
rs12086572 rs1203706 rs1534946 rs7543394 rs974332 rs12726862 rs974332 rs12726862 rs7522358
rs6677556 rs12122426 rs7542884 rs7543486 rs10753501 rs6425686 rs10753501 rs6425686 rs2038095
rs2744645 rs2143087 rs7543063 rs10927973 rs7547942 rs4949181 rs7547942 rs4949181 rs2038094
rs6429800 rs1005297 rs10489150 rs12123608 rs11588952 rs4949303 rs11588952 rs4949303 rs12086572
rs1203709 rs16853148 rs10927959 rs16853319 rs576436 rs16865763 rs576436 rs16865763 rs6677556
rs1203706 rs10927953 rs6670657 rs10927976 rs433816 rs12401326 rs433816 rs12401326 rs2744645
rs12122426 rs10803436 rs6661262 rs2359899 rs6683578 rs3862889 rs6683578 rs3862889 rs6429800
rs2143087 rs11580525 rs7535450 rs2359900 rs1152986 rs16834081 rs1152986 rs16834081 rs1203709
rs1005297 rs10927957 rs7519744 rs4661462 rs12076947 rs4949308 rs12076947 rs4949308 rs1203706
rs16853148 rs6429804 rs7535502 rs7539510 rs1044332 rs1407891 rs1044332 rs1407891 rs12122426
rs10927953 rs12127990 rs7538374 rs10927981 rs529974 rs4949310 rs529974 rs4949310 rs2143087
rs10803436 rs1534946 rs7522327 rs6678410 rs609210 rs4949311 rs609210 rs4949311 rs1005297
rs11580525 rs7542884 rs1005301 rs12125722 rs7544348 rs6693933 rs7544348 rs6693933 rs16853148
rs10927957 rs7543063 rs12129390 rs12034667 rs10916809 rs3923872 rs10916809 rs3923872 rs10927953
rs6429804 rs10489150 rs6685990 rs12738601 rs6698887 rs12756105 rs6698887 rs12756105 rs10803436
rs12127990 rs10927959 rs12035581 rs12127946 rs10493000 rs12143810 rs10493000 rs12143810 rs12025627
rs1534946 rs6670657 rs12133241 rs6681501 rs12072199 rs10914220 rs12072199 rs10914220 rs11580525
rs7542884 rs6661262 rs2206585 rs6691183 rs10916812 rs12029838 rs10916812 rs12029838 rs10927957
rs7543063 rs7535450 rs4662054 rs6693784 rs10799637 rs4949315 rs10799637 rs4949315 rs6429804
rs10489150 rs7519744 rs6660353 rs10927982 rs6689263 rs12405481 rs6689263 rs12405481 rs1534946
rs10927959 rs7535502 rs6672976 rs12743327 rs677214 rs2491142 rs677214 rs2491142 rs7542884
rs6670657 rs7538374 rs4661453 rs11585369 rs529553 rs947645 rs529553 rs947645 rs7543063
rs6661262 rs7522327 rs12136764 rs10927987 rs12134554 rs2506968 rs12134554 rs2506968 rs10489150
rs7535450 rs1005301 rs12135494 rs17351165 rs657624 rs3935266 rs657624 rs3935266 rs10927959
rs7519744 rs12129390 rs10927966 rs2223624 rs41415447 rs12745813 rs41415447 rs12745813 rs6670657
rs7535502 rs6685990 rs4661455 rs6689299 rs10916814 rs2488226 rs10916814 rs2488226 rs6661262
rs7538374 rs12035581 rs10927969 rs6689383 rs476582 rs2796208 rs476582 rs2796208 rs7535450
rs7522327 rs12133241 rs2359896 rs12566758 rs477679 rs2506969 rs477679 rs2506969 rs7519744
rs1005301 rs2206585 rs16853268 rs4662072 rs530104 rs2506970 rs530104 rs2506970 rs7535502
rs12129390 rs4662054 rs6676708 rs17353372 rs6701759 rs12408228 rs6701759 rs12408228 rs7538374
rs6685990 rs6660353 rs11811031 rs10927994 rs11806424 rs6695189 rs11806424 rs6695189 rs7522327
rs12035581 rs6672976 rs12092233 rs6429821 rs1890005 rs7529390 rs1890005 rs7529390 rs1005301
rs12133241 rs4661453 rs12118400 rs6429822 rs639400 rs4447027 rs639400 rs4447027 rs12129390
rs2206585 rs12136764 rs1883645 rs6691889 rs10916819 rs6680835 rs10916819 rs6680835 rs6685990
rs4662054 rs12135494 rs12117960 rs4661465 rs12145351 rs6425689 rs12145351 rs6425689 rs12029613
rs6660353 rs10927966 rs1883644 rs12040786 rs4655224 rs10914232 rs4655224 rs10914232 rs12035581
rs6672976 rs4661455 rs2076503 rs7515012 rs12407971 rs4949186 rs12407971 rs4949186 rs12032457
rs4661453 rs10927969 rs2884821 rs973857 rs10799646 rs7544112 rs10799646 rs7544112 rs12133241
rs12136764 rs2359896 rs10927972 rs2359907 rs1152991 rs7514514 rs1152991 rs7514514 rs2206585
rs12135494 rs16853268 rs12024045 rs10927998 rs1253795 rs1473 rs1253795 rs1473 rs12034432
rs10927966 rs6676708 rs10803442 rs2206587 rs622179 rs6669623 rs622179 rs6669623 rs4662054
rs4661455 rs11811031 rs7543394 rs2206586 rs640880 rs3795433 rs640880 rs3795433 rs6660353
rs10927969 rs12092233 rs7543486 rs970898 rs652536 rs2153850 rs652536 rs2153850 rs6672976
rs2359896 rs12118400 rs10927973 rs7414562 rs485716 rs6672383 rs485716 rs6672383 rs4661453
rs16853268 rs1883645 rs12123608 rs7551069 rs485833 rs4949188 rs485833 rs4949188 rs12136764
rs6676708 rs12117960 rs16853319 rs7527265 rs678980 rs4949329 rs678980 rs4949329 rs12135494
rs11811031 rs1883644 rs10927976 rs2359908 rs650264 rs4317854 rs650264 rs4317854 rs10927966
rs12092233 rs2076503 rs2359899 rs2359910 rs532545 rs6700556 rs532545 rs6700556 rs4661455
rs12118400 rs2884821 rs2359900 rs2359911 rs2072671 rs7516039 rs2072671 rs7516039 rs10927969
rs1883645 rs10927972 rs4661462 rs2294811 rs471760 rs3737757 rs471760 rs3737757 rs2359896
rs12117960 rs12024045 rs7539510 rs1079989 rs10916824 rs947643 rs10916824 rs947643 rs16853268
rs1883644 rs10803442 rs10927981 rs1079988 rs577042 rs10798817 rs577042 rs10798817 rs6676708
rs2076503 rs7543394 rs6678410 rs4662089 rs4655226 rs1999811 rs4655226 rs1999811 rs11811031
rs2884821 rs7543486 rs12125722 rs6657363 rs517483 rs1999810 rs517483 rs1999810 rs12092233
rs10927972 rs10927973 rs12034667 rs6662320 rs12036993 rs17263905 rs12036993 rs17263905 rs12118400
rs12024045 rs12123608 rs12738601 rs761162 rs580032 rs7536851 rs580032 rs7536851 rs1883645
rs10803442 rs16853319 rs12127946 rs10754907 rs11579252 rs1337046 rs11579252 rs1337046 rs12117960
rs7543394 rs10927976 rs6681501 rs17351284 rs1689924 rs10798818 rs1689924 rs10798818 rs1883644
rs7543486 rs2359899 rs6691183 rs4661467 rs558946 rs10753241 rs558946 rs10753241 rs2076503
rs10927973 rs2359900 rs6693784 rs4662093 rs10916829 rs4607940 rs10916829 rs4607940 rs2884821
rs12123608 rs4661462 rs10927982 rs4662101 rs572529 rs7527893 rs572529 rs7527893 rs10927972
rs16853319 rs7539510 rs12743327 rs10737918 rs3738130 rs10753242 rs3738130 rs10753242 rs12024045
rs10927976 rs10927981 rs11585369 rs6701426 rs12072318 rs1015099 rs12072318 rs1015099 rs10803442
rs2359899 rs6678410 rs10927987 rs715339 rs12404655 rs4949331 rs12404655 rs4949331 rs7543394
rs2359900 rs12125722 rs17351165 rs12740636 rs12072405 rs7528781 rs12072405 rs7528781 rs7543486
rs4661462 rs12034667 rs2223624 rs12746681 rs10916832 rs6656007 rs10916832 rs6656007 rs10927973
rs7539510 rs12738601 rs6689299 rs17351318 rs10916833 rs7555505 rs10916833 rs7555505 rs12123608
rs10927981 rs12127946 rs6689383 rs4661470 rs1614627 rs10914251 rs1614627 rs10914251 rs16853319
rs6678410 rs6681501 rs12566758 rs3817959 rs6687370 rs7537241 rs6687370 rs7537241 rs10927976
rs12125722 rs6691183 rs4662072 rs3817958 rs10799655 rs4949334 rs10799655 rs4949334 rs2359899
rs12034667 rs6693784 rs17353372 rs12726425 rs10916840 rs4949335 rs10916840 rs4949335 rs2359900
rs12738601 rs10927982 rs10927994 rs16853565 rs12037379 rs6698832 rs12037379 rs6698832 rs4661462
rs12127946 rs12743327 rs6429821 rs12139399 rs35731336 rs6693012 rs35731336 rs6693012 rs7539510
rs6681501 rs11585369 rs6429822 rs11589207 rs3102072 rs955809 rs3102072 rs955809 rs10927981
rs6691183 rs10927987 rs6691889 rs10928003 rs2298298 rs16834208 rs2298298 rs16834208 rs6678410
rs6693784 rs17351165 rs4661465 rs4661471 rs3738133 rs7526662 rs3738133 rs7526662 rs12125722
rs10927982 rs2223624 rs12040786 rs11590050 rs3121680 rs12076304 rs3121680 rs12076304 rs12034667
rs12743327 rs6689299 rs7515012 rs11590117 rs3102071 rs6660628 rs3102071 rs6660628 rs12738601
rs11585369 rs6689383 rs973857 rs10928009 rs7550319 rs6667217 rs7550319 rs6667217 rs12127946
rs10927987 rs12566758 rs2359907 rs7515917 rs3131713 rs6667620 rs3131713 rs6667620 rs6681501
rs17351165 rs4662072 rs10927998 rs13374167 rs3738136 rs6684148 rs3738136 rs6684148 rs6691183
rs2223624 rs17353372 rs2206587 rs10928013 rs541775 rs6660518 rs541775 rs6660518 rs6693784
rs6689299 rs10927994 rs2206586 rs6664213 rs540038 rs6673049 rs540038 rs6673049 rs10927982
rs6689383 rs6429821 rs970898 rs2157565 rs1043424 rs1890020 rs1043424 rs1890020 rs12743327
rs12566758 rs6429822 rs7414562 rs16853600 rs1043443 rs10914267 rs1043443 rs10914267 rs11585369
rs4662072 rs6691889 rs7551069 rs916430 rs1573132 rs6425714 rs1573132 rs6425714 rs10927987
rs17353372 rs4661465 rs7527265 rs4662110 rs650616 rs4949356 rs650616 rs4949356 rs17351165
rs10927994 rs12040786 rs2359908 rs2359942 rs10916843 rs35077499 rs10916843 rs35077499 rs2223624
rs6429821 rs7515012 rs2359910 rs744007 rs12410193 rs10798826 rs12410193 rs10798826 rs6657972
rs6429822 rs973857 rs2359911 rs10429936 rs2070660 rs12755429 rs2070660 rs12755429 rs6689299
rs6691889 rs2359907 rs2294811 rs717538 rs607254 rs2377728 rs607254 rs2377728 rs6698891
rs4661465 rs10927998 rs1079989 rs2187942 rs2070658 rs3753373 rs2070658 rs3753373 rs6689383
rs12040786 rs2206587 rs1079988 rs7546559 rs3738140 rs6425730 rs3738140 rs6425730 rs12566758
rs7515012 rs2206586 rs4662089 rs2227241 rs4704 rs4949203 rs4704 rs4949203 rs4662072
rs973857 rs970898 rs6657363 rs2213847 rs10799657 rs10914350 rs10799657 rs10914350 rs17353372
rs2359907 rs7414562 rs6662320 rs4661474 rs640742 rs7533667 rs640742 rs7533667 rs10927994
rs10927998 rs7551069 rs761162 rs6671072 rs625149 rs756352 rs625149 rs756352 rs6429821
rs2206587 rs7527265 rs10754907 rs6671183 rs623817 rs12564155 rs623817 rs12564155 rs6429822
rs2206586 rs2359908 rs17351284 rs6671472 rs3753834 rs10914367 rs3753834 rs10914367 rs6691889
rs970898 rs2359910 rs4661467 rs10803459 rs10799659 rs6425744 rs10799659 rs6425744 rs4661465
rs7414562 rs2359911 rs4662093 rs1417144 rs630484 rs10914372 rs630484 rs10914372 rs12040786
rs7551069 rs2294811 rs4662101 rs4662120 rs617367 rs6688664 rs617367 rs6688664 rs6429823
rs7527265 rs1079989 rs10737918 rs12738487 rs2170336 rs4949406 rs2170336 rs4949406 rs7515012
rs2359908 rs1079988 rs6701426 rs12758112 rs10157351 rs7548985 rs10157351 rs7548985 rs973857
rs2359910 rs4662089 rs715339 rs11586283 rs12118760 rs7546536 rs12118760 rs7546536 rs2359907
rs2359911 rs6657363 rs12740636 rs929125 rs4655235 rs4261154 rs4655235 rs4261154 rs2206587
rs2294811 rs6662320 rs12746681 rs10928041 rs610719 rs16834529 rs610719 rs16834529 rs2206586
rs1079989 rs761162 rs17351318 rs10928043 rs17407280 rs2377856 rs17407280 rs2377856 rs970898
rs1079988 rs10754907 rs4661470 rs9803674 rs683936 rs10493048 rs683936 rs10493048 rs7414562
rs4662089 rs17351284 rs3817959 rs10429930 rs659046 rs16834550 rs659046 rs16834550 rs7551069
rs6657363 rs4661467 rs3817958 rs2884843 rs12403580 rs10914436 rs12403580 rs10914436 rs7527265
rs6662320 rs4662093 rs12726425 rs6692603 rs646786 rs4447028 rs646786 rs4447028 rs2359908
rs761162 rs4662101 rs16853565 rs10489144 rs2274119 rs10798873 rs2274119 rs10798873 rs2359910
rs10754907 rs10737918 rs12139399 rs6692372 rs7552264 rs2377894 rs7552264 rs2377894 rs2359911
rs17351284 rs6701426 rs11589207 rs12092197 rs2274120 rs10914455 rs2274120 rs10914455 rs2294811
rs4661467 rs715339 rs10928003 rs1339372 rs12565504 rs16834631 rs12565504 rs16834631 rs1079989
rs4662093 rs12740636 rs4661471 rs12568548 rs3767239 rs16834652 rs3767239 rs16834652 rs1079988
rs4662101 rs12746681 rs11590050 rs2359953 rs17449243 rs11807560 rs17449243 rs11807560 rs4662089
rs10737918 rs17351318 rs11590117 rs4145433 rs1463273 rs2297680 rs1463273 rs2297680 rs6657363
rs6701426 rs4661470 rs10928009 rs4145435 rs6667793 rs2297679 rs6667793 rs2297679 rs6662320
rs715339 rs3817959 rs7515917 rs12028521 rs1110240 rs2297675 rs1110240 rs2297675 rs761162
rs12740636 rs3817958 rs13374167 rs577987 rs7539288 rs10493049 rs7539288 rs10493049 rs10754907
rs12746681 rs12726425 rs10928013 rs12736835 rs3026913 rs12401511 rs3026913 rs12401511 rs17351284
rs17351318 rs16853565 rs6664213 rs517269 rs11590928 rs4949465 rs11590928 rs4949465 rs4661467
rs4661470 rs12139399 rs2157565 rs565765 rs2038089 rs6425781 rs2038089 rs6425781 rs4662093
rs3817959 rs11589207 rs16853600 rs657359 rs2038090 rs1889571 rs2038090 rs1889571 rs4662101
rs3817958 rs10928003 rs916430 rs11582149 rs9426748 rs3766823 rs9426748 rs3766823 rs10737918
rs12726425 rs4661471 rs4662110 rs504469 rs12562197 rs10798888 rs12562197 rs10798888 rs10489147
rs16853565 rs11590050 rs2359942 rs653504 rs9426750 rs2050256 rs9426750 rs2050256 rs16853528
rs12139399 rs11590117 rs744007 rs515603 rs3026886 rs12040661 rs3026886 rs12040661 rs16853532
rs11589207 rs10928009 rs10429936 rs16853788 rs3026883 rs6691283 rs3026883 rs6691283 rs6701426
rs10928003 rs7515917 rs717538 rs647287 rs212522 rs12035217 rs212522 rs12035217 rs715339
rs4661471 rs13374167 rs2187942 rs677769 rs2076280 rs12037019 rs2076280 rs12037019 rs12740636
rs11590050 rs10928013 rs7546559 rs1339366 rs3026879 rs12037400 rs3026879 rs12037400 rs12746681
rs11590117 rs6664213 rs2227241 rs487185 rs212527 rs10914477 rs212527 rs10914477 rs4661470
rs10928009 rs2157565 rs2213847 rs12040954 rs212528 rs877674 rs212528 rs877674 rs3817959
rs7515917 rs16853600 rs4661474 rs12723920 rs212531 rs16834735 rs212531 rs16834735 rs3817958
rs13374167 rs916430 rs6671072 rs4565709 rs212534 rs11806757 rs212534 rs11806757 rs12726425
rs10928013 rs4662110 rs6671183 rs1953828 rs212539 rs11578323 rs212539 rs11578323 rs16853565
rs6664213 rs2359942 rs6671472 rs10803476 rs212541 rs12756311 rs212541 rs12756311 rs12139399
rs2157565 rs744007 rs10803459 rs12024171 rs84657 rs12565351 rs84657 rs12565351 rs10928003
rs16853600 rs10429936 rs1417144 rs6662041 rs212544 rs7518553 rs212544 rs7518553 rs4661471
rs916430 rs717538 rs4662120 rs12403204 rs213045 rs7521293 rs213045 rs7521293 rs11590050
rs4662110 rs2187942 rs12738487 rs4631686 rs213046 rs7516503 rs213046 rs7516503 rs11590117
rs2359942 rs7546559 rs12758112 rs12403871 rs213051 rs12565681 rs213051 rs12565681 rs10928009
rs744007 rs2227241 rs11586283 rs12402327 rs213052 rs594540 rs213052 rs594540 rs7515917
rs10429936 rs2213847 rs929125 rs10928056 rs10916958 rs682654 rs10916958 rs682654 rs13374167
rs717538 rs4661474 rs10928041 rs4662138 rs3026841 rs639233 rs3026841 rs639233 rs10928013
rs2187942 rs6671072 rs10928043 rs6667451 rs3026840 rs591833 rs3026840 rs591833 rs6664213
rs7546559 rs6671183 rs9803674 rs12077532 rs213010 rs646370 rs213010 rs646370 rs2157565
rs2227241 rs6671472 rs10429930 rs10803478 rs3026837 rs636503 rs3026837 rs636503 rs16853600
rs2213847 rs10803459 rs2884843 rs10754916 rs213011 rs600035 rs213011 rs600035 rs916430
rs4661474 rs1417144 rs6692603 rs10928060 rs169884 rs12067378 rs169884 rs12067378 rs4662110
rs6671072 rs4662120 rs10489144 rs12406699 rs84853 rs6660562 rs84853 rs6660562 rs2359942
rs6671183 rs4662124 rs6692372 rs7555815 rs213012 rs7541800 rs213012 rs7541800 rs744007
rs6671472 rs12738487 rs12092197 rs1339363 rs213014 rs10914515 rs213014 rs10914515 rs10429936
rs10803459 rs12758112 rs1339372 rs6683535 rs213018 rs16834799 rs213018 rs16834799 rs717538
rs1417144 rs11586283 rs12568548 rs16853880 rs213022 rs16834806 rs213022 rs16834806 rs2187942
rs4662120 rs929125 rs2359953 rs10928063 rs213023 rs7516447 rs213023 rs7516447 rs7546559
rs4662124 rs10928041 rs4145433 rs1538534 rs213025 rs2296450 rs213025 rs2296450 rs2227241
rs12738487 rs10928043 rs4145435 rs6668724 rs213028 rs16834889 rs213028 rs16834889 rs2213847
rs12758112 rs9803674 rs12028521 rs1416625 rs213037 rs12070847 rs213037 rs12070847 rs4661474
rs11586283 rs10429930 rs577987 rs1416624 rs471359 rs1407134 rs471359 rs1407134 rs6671072
rs929125 rs2884843 rs12736835 rs11589133 rs213039 rs589034 rs213039 rs589034 rs6671183
rs10928041 rs6692603 rs517269 rs12143153 rs4654918 rs669538 rs4654918 rs669538 rs6671472
rs10928043 rs10489144 rs565765 rs1578131 rs3026815 rs10914539 rs3026815 rs10914539 rs10803459
rs9803674 rs6692372 rs657359 rs946481 rs2745251 rs10914540 rs2745251 rs10914540 rs1417144
rs10429930 rs12092197 rs11582149 rs3737643 rs2176877 rs1741981 rs2176877 rs1741981 rs4662120
rs2884843 rs1339372 rs504469 rs7552034 rs12137689 rs10493051 rs12137689 rs10493051 rs4662124
rs6692603 rs12568548 rs653504 rs16853946 rs12563141 rs4970524 rs12563141 rs4970524 rs12738487
rs10489144 rs2359953 rs515603 rs16853948 rs10916983 rs12140988 rs10916983 rs12140988 rs12758112
rs6692372 rs4145433 rs16853788 rs1416623 rs17420195 rs4970526 rs17420195 rs4970526 rs11586283
rs12092197 rs4145435 rs647287 rs2149506 rs2047654 rs12142700 rs2047654 rs12142700 rs929125
rs1339372 rs12028521 rs677769 rs2149507 rs904927 rs2453244 rs904927 rs2453244 rs10928041
rs12568548 rs577987 rs1339366 rs820626 rs12082914 rs12118174 rs12082914 rs12118174 rs10928043
rs2359953 rs12736835 rs487185 rs820623 rs975000 rs10914572 rs975000 rs10914572 rs9803674
rs4145433 rs517269 rs12040954 rs820622 rs869179 rs10914574 rs869179 rs10914574 rs10429930
rs4145435 rs565765 rs12723920 rs820621 rs1472563 rs7516064 rs1472563 rs7516064 rs2884843
rs12028521 rs657359 rs4565709 rs703801 rs7535497 rs12133164 rs7535497 rs12133164 rs6692603
rs577987 rs11582149 rs1953828 rs11803759 rs7523855 rs10914577 rs7523855 rs10914577 rs10489144
rs12736835 rs504469 rs10803476 rs703797 rs4654755 rs12145456 rs4654755 rs12145456 rs6692372
rs517269 rs653504 rs12024171 rs2487751 rs7536545 rs2294815 rs7536545 rs2294815 rs12092197
rs565765 rs515603 rs6662041 rs2789740 rs12751736 rs422215 rs12751736 rs422215 rs1339372
rs657359 rs16853788 rs12403204 rs2789742 rs1256348 rs359955 rs1256348 rs359955 rs12568548
rs11582149 rs647287 rs4631686 rs1416631 rs2840331 rs697147 rs2840331 rs697147 rs2359953
rs504469 rs677769 rs12403871 rs768725 rs4021228 rs9425961 rs4021228 rs9425961 rs4145433
rs653504 rs1339366 rs12402327 rs12134370 rs1780315 rs359949 rs1780315 rs359949 rs4145435
rs515603 rs487185 rs10928056 rs2789746 rs10917006 rs2184931 rs10917006 rs2184931 rs12028521
rs16853788 rs12040954 rs4662138 rs2794612 rs12565845 rs360490 rs12565845 rs360490 rs577987
rs647287 rs12723920 rs6667451 rs12121975 rs1256341 rs10914614 rs1256341 rs10914614 rs12736835
rs677769 rs4565709 rs12077532 rs7355173 rs12127343 rs10753265 rs12127343 rs10753265 rs517269
rs1339366 rs1953828 rs10803478 rs12134023 rs6658127 rs6425802 rs6658127 rs6425802 rs565765
rs487185 rs10803476 rs10754916 rs3897492 rs885814 rs3480 rs885814 rs3480 rs657359
rs12040954 rs12024171 rs10928060 rs12239349 rs1256342 rs17511157 rs1256342 rs17511157 rs11582149
rs12723920 rs6662041 rs12406699 rs4113453 rs3753782 rs2306257 rs3753782 rs2306257 rs504469
rs4565709 rs12403204 rs7555815 rs12129808 rs950922 rs606403 rs950922 rs606403 rs653504
rs1953828 rs4631686 rs1339363 rs4661486 rs3767152 rs9729837 rs3767152 rs9729837 rs515603
rs10803476 rs12403871 rs6683535 rs820671 rs1256335 rs4634870 rs1256335 rs4634870 rs16853788
rs12024171 rs12402327 rs16853880 rs10927414 rs3767150 rs10914665 rs3767150 rs10914665 rs647287
rs6662041 rs10928056 rs10928063 rs7538154 rs10917008 rs1498320 rs10917008 rs1498320 rs677769
rs12403204 rs4662138 rs1538534 rs12407887 rs3738097 rs1498319 rs3738097 rs1498319 rs1339366
rs4631686 rs6667451 rs6668724 rs6429654 rs1256328 rs11810161 rs1256328 rs11810161 rs487185
rs12403871 rs12077532 rs1416625 rs10754853 rs2275370 rs1874790 rs2275370 rs1874790 rs12040954
rs12402327 rs10803478 rs1416624 rs1539170 rs1697404 rs6679416 rs1697404 rs6679416 rs12723920
rs10928056 rs10754916 rs11589133 rs10803271 rs1772719 rs16835363 rs1772719 rs16835363 rs4565709
rs4662138 rs10928060 rs12143153 rs17396659 rs2242420 rs10914684 rs2242420 rs10914684 rs1953828
rs6667451 rs12406699 rs1578131 rs7519457 rs3121206 rs4653044 rs3121206 rs4653044 rs10803476
rs12077532 rs7555815 rs946481 rs1556083 rs10917021 rs4361958 rs10917021 rs4361958 rs12024171
rs10803478 rs1339363 rs3737643 rs11590846 rs10917023 rs10798939 rs10917023 rs10798939 rs6662041
rs10754916 rs6683535 rs7552034 rs6689141 rs829370 rs4652856 rs829370 rs4652856 rs12403204
rs10928060 rs16853880 rs16853946 rs735832 rs7550977 rs4233199 rs7550977 rs4233199 rs4631686
rs12406699 rs10928063 rs16853948 rs2050941 rs829418 rs4653081 rs829418 rs4653081 rs12403871
rs7555815 rs1538534 rs1416623 rs12048115 rs729648 rs16835408 rs729648 rs16835408 rs12402327
rs1339363 rs6668724 rs2149506 rs16850206 rs829406 rs6678247 rs829406 rs6678247 rs10928056
rs6683535 rs1416625 rs2149507 rs943918 rs829411 rs7545146 rs829411 rs7545146 rs4662138
rs16853880 rs1416624 rs820626 rs820672 rs16825734 rs6425816 rs16825734 rs6425816 rs6667451
rs10928063 rs11589133 rs820623 rs6662750 rs10799705 rs4233201 rs10799705 rs4233201 rs12077532
rs1538534 rs12143153 rs820622 rs10754855 rs16825746 rs942485 rs16825746 rs942485 rs10803478
rs6668724 rs1578131 rs820621 rs4573512 rs1557087 rs16835424 rs1557087 rs16835424 rs10754916
rs1416625 rs946481 rs703801 rs12119451 rs9426772 rs4294379 rs9426772 rs4294379 rs10928060
rs1416624 rs3737643 rs11803759 rs4128690 rs6679565 rs10798945 rs6679565 rs10798945 rs12406699
rs11589133 rs7552034 rs703797 rs12123898 rs12128325 rs4652871 rs12128325 rs4652871 rs7555815
rs12143153 rs16853946 rs2487751 rs7531416 rs829396 rs4653125 rs829396 rs4653125 rs1339363
rs1578131 rs16853948 rs2789740 rs6678924 rs10493008 rs1408472 rs10493008 rs1408472 rs6683535
rs946481 rs1416623 rs2789742 rs6429659 rs829372 rs4503314 rs829372 rs4503314 rs16853880
rs3737643 rs2149506 rs1416631 rs10754856 rs333173 rs6677391 rs333173 rs6677391 rs10928063
rs7552034 rs2149507 rs768725 rs2183102 rs333171 rs10753283 rs333171 rs10753283 rs1538534
rs16853946 rs820626 rs12134370 rs4661493 rs333170 rs10914706 rs333170 rs10914706 rs6668724
rs16853948 rs820623 rs2789746 rs6680164 rs1874794 rs7549079 rs1874794 rs7549079 rs1416625
rs1416623 rs820622 rs2794612 rs3889322 rs1018102 rs10798948 rs1018102 rs10798948 rs1416624
rs2149506 rs820621 rs12121975 rs1079221 rs10799708 rs10798949 rs10799708 rs10798949 rs11589133
rs2149507 rs703801 rs7355173 rs7547198 rs900489 rs6425819 rs900489 rs6425819 rs1578131
rs820626 rs11803759 rs12134023 rs10927437 rs6426724 rs12564600 rs6426724 rs12564600 rs946481
rs820623 rs703797 rs3897492 rs12085004 rs6702312 rs3795419 rs6702312 rs3795419 rs3737643
rs820622 rs2487751 rs12239349 rs6659859 rs16825895 rs12046307 rs16825895 rs12046307 rs16853946
rs820621 rs2789740 rs4113453 rs6658316 rs16825896 rs12044678 rs16825896 rs12044678 rs16853948
rs703801 rs2789742 rs12129808 rs6659078 rs10753517 rs3816922 rs10753517 rs3816922 rs1416623
rs11803759 rs1416631 rs4661486 rs6668363 rs1384673 rs3889480 rs1384673 rs3889480 rs2149506
rs703797 rs768725 rs820671 rs6429661 rs7538354 rs10798959 rs7538354 rs10798959 rs2149507
rs2487751 rs12134370 rs10927414 rs10927438 rs2315931 rs4653183 rs2315931 rs4653183 rs820626
rs2789740 rs2789746 rs7538154 rs6682103 rs6667223 rs915108 rs6667223 rs915108 rs820623
rs2789742 rs2794612 rs12407887 rs6690681 rs10917043 rs1318411 rs10917043 rs1318411 rs820622
rs1416631 rs12121975 rs6429654 rs12567471 rs10917047 rs16835593 rs10917047 rs16835593 rs820621
rs768725 rs7355173 rs10754853 rs7530275 rs4654770 rs12122667 rs4654770 rs12122667 rs703801
rs12134370 rs12134023 rs1539170 rs12122476 rs10917052 rs923882 rs10917052 rs923882 rs703797
rs2789746 rs3897492 rs10803271 rs2486769 rs2270701 rs923881 rs2270701 rs923881 rs2487751
rs2794612 rs12239349 rs17396659 rs12564154 rs2229487 rs1493994 rs2229487 rs1493994 rs2789740
rs12121975 rs4113453 rs7519457 rs4661496 rs2291827 rs6693247 rs2291827 rs6693247 rs2789742
rs7355173 rs12129808 rs1556083 rs10927440 rs2270697 rs5007951 rs2270697 rs5007951 rs1416631
rs12134023 rs4661486 rs11590846 rs2480054 rs12043008 rs1690551 rs12043008 rs1690551 rs768725
rs3897492 rs820671 rs6689141 rs1361396 rs11810496 rs1493990 rs11810496 rs1493990 rs12134370
rs12239349 rs10927414 rs735832 rs1361395 rs6698486 rs2641962 rs6698486 rs2641962 rs2789746
rs4113453 rs7538154 rs2050941 rs2480057 rs9426783 rs12129692 rs9426783 rs12129692 rs2794612
rs12129808 rs12407887 rs1556085 rs2486772 rs16826074 rs10798965 rs16826074 rs10798965 rs12121975
rs4661486 rs6429654 rs12048115 rs2480060 rs12025633 rs10914746 rs12025633 rs10914746 rs7355173
rs820671 rs10754853 rs16850206 rs10492984 rs4655001 rs6701268 rs4655001 rs6701268 rs12134023
rs10927414 rs1539170 rs943918 rs7555566 rs6681966 rs6425830 rs6681966 rs6425830 rs3897492
rs7538154 rs10803271 rs820672 rs4369222 rs4501814 rs721306 rs4501814 rs721306 rs16854054
rs12407887 rs17396659 rs6662750 rs2486762 rs8179387 rs6425831 rs8179387 rs6425831 rs4113453
rs6429654 rs7519457 rs10754855 rs2480061 rs6699127 rs1493988 rs6699127 rs1493988 rs4661486
rs10754853 rs1556083 rs4573512 rs2486761 rs10799722 rs10914752 rs10799722 rs10914752 rs820671
rs1539170 rs11590846 rs12119451 rs2480063 rs12049408 rs6672528 rs12049408 rs6672528 rs10927414
rs10803271 rs6689141 rs4128690 rs10927442 rs7520656 rs17357341 rs7520656 rs17357341 rs7538154
rs17396659 rs735832 rs12123898 rs12129734 rs12022453 rs10914755 rs12022453 rs10914755 rs12407887
rs7519457 rs2050941 rs7531416 rs12142754 rs11586488 rs16835683 rs11586488 rs16835683 rs6429654
rs1556083 rs1556085 rs6678924 rs12031064 rs1063117 rs12023541 rs1063117 rs12023541 rs10754853
rs11590846 rs12048115 rs6429659 rs12136164 rs2473277 rs10914757 rs2473277 rs10914757 rs1539170
rs6689141 rs16850206 rs10754856 rs12733612 rs12748456 rs292813 rs12748456 rs292813 rs10803271
rs735832 rs943918 rs2183102 rs12086025 rs2501276 rs370197 rs2501276 rs370197 rs17396659
rs2050941 rs820672 rs4661493 rs12035028 rs16826309 rs668310 rs16826309 rs668310 rs1556083
rs1556085 rs6662750 rs6680164 rs10927446 rs10917145 rs564148 rs10917145 rs564148 rs11590846
rs12048115 rs10754855 rs3889322 rs10803284 rs12740705 rs612279 rs12740705 rs612279 rs6689141
rs16850206 rs4573512 rs1079221 rs10803285 rs4654783 rs16835734 rs4654783 rs16835734 rs735832
rs943918 rs12119451 rs7547198 rs10733135 rs2235530 rs16835742 rs2235530 rs16835742 rs2050941
rs820672 rs4128690 rs10927437 rs10754859 rs3765350 rs10914769 rs3765350 rs10914769 rs1556085
rs6662750 rs12123898 rs12085004 rs16850413 rs12131703 rs545122 rs12131703 rs545122 rs12048115
rs10754855 rs7531416 rs6659859 rs10927453 rs2235529 rs511409 rs2235529 rs511409 rs16850206
rs4573512 rs6678924 rs6658316 rs12733185 rs7526484 rs6672009 rs7526484 rs6672009 rs943918
rs12119451 rs6429659 rs6659078 rs6673698 rs10917157 rs2583453 rs10917157 rs2583453 rs820672
rs4128690 rs10754856 rs6668363 rs12044865 rs12042083 rs10914775 rs12042083 rs10914775 rs6662750
rs12123898 rs2183102 rs6429661 rs2105239 rs7515106 rs4652974 rs7515106 rs4652974 rs10754855
rs7531416 rs4661493 rs10927438 rs7540545 rs10493011 rs472363 rs10493011 rs472363 rs4573512
rs6678924 rs6680164 rs6682103 rs10927459 rs16826658 rs12128339 rs16826658 rs12128339 rs12119451
rs6429659 rs3889322 rs6690681 rs1890784 rs7521902 rs1925338 rs7521902 rs1925338 rs4128690
rs10754856 rs1079221 rs12567471 rs10927460 rs16826677 rs10737373 rs16826677 rs10737373 rs12123898
rs2183102 rs7547198 rs7530275 rs17403250 rs2807355 rs12742027 rs2807355 rs12742027 rs7531416
rs4661493 rs10927437 rs12122476 rs12031919 rs4655030 rs10914782 rs4655030 rs10914782 rs6678924
rs6680164 rs12085004 rs2486769 rs4661291 rs17360053 rs12408037 rs17360053 rs12408037 rs6429659
rs3889322 rs6659859 rs12564154 rs6666337 rs12568557 rs12567192 rs12568557 rs12567192 rs10754856
rs1079221 rs6658316 rs4661496 rs6703840 rs742356 rs10798993 rs742356 rs10798993 rs2183102
rs7547198 rs6659078 rs10927440 rs7527439 rs2744705 rs10798994 rs2744705 rs10798994 rs4661493
rs10927437 rs6668363 rs2480054 rs619719 rs2982285 rs11587451 rs2982285 rs11587451 rs6680164
rs12085004 rs6429661 rs1361396 rs2103694 rs2744708 rs16835937 rs2744708 rs16835937 rs3889322
rs6659859 rs10927438 rs1361395 rs10803288 rs2744712 rs12045177 rs2744712 rs12045177 rs1079221
rs6658316 rs6682103 rs2480057 rs34982023 rs2807376 rs12047779 rs2807376 rs12047779 rs7547198
rs6659078 rs6690681 rs2486772 rs6685406 rs2744716 rs12047802 rs2744716 rs12047802 rs10927437
rs6668363 rs12567471 rs2480060 rs520064 rs10753531 rs12067054 rs10753531 rs12067054 rs12085004
rs6429661 rs7530275 rs10492984 rs4661292 rs12734979 rs3845477 rs12734979 rs3845477 rs6659859
rs10927438 rs12122476 rs7555566 rs1543362 rs2870446 rs1321623 rs2870446 rs1321623 rs6658316
rs6682103 rs2486769 rs4369222 rs664747 rs2744719 rs6425850 rs2744719 rs6425850 rs6659078
rs6690681 rs12564154 rs2486762 rs1295787 rs2744720 rs7512227 rs2744720 rs7512227 rs16850259
rs12567471 rs4661496 rs2480061 rs6676514 rs17356059 rs16835990 rs17356059 rs16835990 rs6668363
rs7530275 rs10927440 rs2486761 rs1344418 rs2807347 rs1108927 rs2807347 rs1108927 rs6429661
rs12122476 rs2480054 rs2480063 rs1737859 rs2473246 rs10799000 rs2473246 rs10799000 rs10492983
rs2486769 rs1361396 rs10927442 rs10803289 rs7513455 rs6694737 rs7513455 rs6694737 rs10927438
rs12564154 rs1361395 rs12129734 rs2473626 rs2473247 rs6692851 rs2473247 rs6692851 rs6682103
rs4661496 rs2480057 rs12142754 rs693191 rs2473250 rs7554118 rs2473250 rs7554118 rs6690681
rs10927440 rs2486772 rs12031064 rs6668635 rs2473252 rs10799004 rs2473252 rs10799004 rs12567471
rs2480054 rs2480060 rs12136164 rs11578959 rs2473253 rs10799005 rs2473253 rs10799005 rs7530275
rs1361396 rs10492984 rs12733612 rs7553790 rs2744728 rs12029918 rs2744728 rs12029918 rs12122476
rs1361395 rs7555566 rs12086025 rs7542378 rs2744734 rs7528354 rs2744734 rs7528354 rs2486769
rs2480057 rs4369222 rs12035028 rs11579756 rs2010062 rs1570089 rs2010062 rs1570089 rs12564154
rs2486772 rs2486762 rs10927446 rs761192 rs1033455 rs911216 rs1033455 rs911216 rs4661496
rs2480060 rs2480061 rs10803284 rs10927473 rs2491210 rs11580955 rs2491210 rs11580955 rs10927440
rs10492984 rs2486761 rs10803285 rs12758763 rs12128603 rs7536114 rs12128603 rs7536114 rs2480054
rs7555566 rs2480063 rs10733135 rs6690160 rs2744741 rs10914813 rs2744741 rs10914813 rs1361396
rs4369222 rs10927442 rs10754859 rs6690379 rs2744744 rs12029535 rs2744744 rs12029535 rs1361395
rs2486762 rs12129734 rs16850413 rs2294888 rs2807338 rs12031839 rs2807338 rs12031839 rs2480057
rs2480061 rs12142754 rs10927453 rs2294886 rs2807339 rs6697504 rs2807339 rs6697504 rs2486772
rs2486761 rs12031064 rs12733185 rs10927475 rs12753092 rs10914816 rs12753092 rs10914816 rs2480060
rs2480063 rs12136164 rs6673698 rs10803292 rs7538267 rs7555410 rs7538267 rs7555410 rs10492984
rs10927442 rs12733612 rs12044865 rs34645579 rs10917214 rs487638 rs10917214 rs487638 rs7555566
rs12129734 rs12086025 rs2105239 rs11589844 rs4433361 rs549048 rs4433361 rs549048 rs4369222
rs12142754 rs12035028 rs7540545 rs2038164 rs12137132 rs545337 rs12137132 rs545337 rs2486762
rs12031064 rs10927446 rs10927459 rs7530236 rs12128356 rs502199 rs12128356 rs502199 rs2480061
rs12136164 rs10803284 rs1890784 rs7530538 rs4655044 rs506546 rs4655044 rs506546 rs2486761
rs12733612 rs10803285 rs10927460 rs761191 rs1934477 rs1536110 rs1934477 rs1536110 rs2480063
rs12086025 rs10733135 rs17403250 rs6429671 rs10917216 rs10914827 rs10917216 rs10914827 rs10927442
rs12035028 rs10754859 rs12031919 rs705582 rs12078899 rs533861 rs12078899 rs533861 rs12129734
rs10927446 rs16850413 rs4661291 rs4661295 rs10917219 rs501060 rs10917219 rs501060 rs12142754
rs10803284 rs10927453 rs6666337 rs10803296 rs10917220 rs9425977 rs10917220 rs9425977 rs12031064
rs10803285 rs12733185 rs6703840 rs12037545 rs10753536 rs487472 rs10753536 rs487472 rs12136164
rs10733135 rs6673698 rs7527439 rs1009735 rs11810369 rs7515286 rs11810369 rs7515286 rs12733612
rs10754859 rs12044865 rs619719 rs2871581 rs4655052 rs7529498 rs4655052 rs7529498 rs12086025
rs16850413 rs2105239 rs2103694 rs4661513 rs4233286 rs12037087 rs4233286 rs12037087 rs12035028
rs10927453 rs7540545 rs10803288 rs10737900 rs2211179 rs504527 rs2211179 rs504527 rs10927446
rs12733185 rs10927459 rs34982023 rs10927504 rs6682619 rs561207 rs6682619 rs561207 rs10803284
rs6673698 rs1890784 rs6685406 rs3737686 rs7524102 rs12752483 rs7524102 rs12752483 rs10803285
rs12044865 rs10927460 rs520064 rs6429673 rs4531265 rs4653375 rs4531265 rs4653375 rs10733135
rs2105239 rs17403250 rs4661292 rs6689804 rs12568930 rs12563211 rs12568930 rs12563211 rs10754859
rs7540545 rs12031919 rs1543362 rs10803303 rs1317353 rs12092202 rs1317353 rs12092202 rs16850413
rs10927459 rs4661291 rs664747 rs10927510 rs7550872 rs2118109 rs7550872 rs2118109 rs10927453
rs1890784 rs6666337 rs1295787 rs7534010 rs6690260 rs4653377 rs6690260 rs4653377 rs12733185
rs10927460 rs6703840 rs6676514 rs4661514 rs6704135 rs9919294 rs6704135 rs9919294 rs6673698
rs17403250 rs7527439 rs1344418 rs4661300 rs6426752 rs4652984 rs6426752 rs4652984 rs12044865
rs12031919 rs619719 rs1737859 rs12136961 rs6677957 rs3125613 rs6677957 rs3125613 rs2105239
rs4661291 rs2103694 rs10803289 rs6704445 rs6667212 rs3131529 rs6667212 rs3131529 rs7540545
rs6666337 rs10803288 rs2473626 rs1569635 rs17471975 rs899378 rs17471975 rs899378 rs10927459
rs6703840 rs34982023 rs693191 rs1883576 rs4394609 rs12127677 rs4394609 rs12127677 rs1890784
rs7527439 rs6685406 rs6668635 rs10754867 rs7547689 rs9425897 rs7547689 rs9425897 rs10927460
rs619719 rs520064 rs11578959 rs12140709 rs12089317 rs2618777 rs12089317 rs2618777 rs17403250
rs2103694 rs4661292 rs7553790 rs12758392 rs7536791 rs2625688 rs7536791 rs2625688 rs12031919
rs10803288 rs1543362 rs7542378 rs12045403 rs1890775 rs12117359 rs1890775 rs12117359 rs4661291
rs34982023 rs664747 rs11579756 rs4661517 rs4655064 rs1865891 rs4655064 rs1865891 rs6666337
rs6685406 rs1295787 rs761192 rs10803311 rs10917234 rs1865892 rs10917234 rs1865892 rs6703840
rs520064 rs6676514 rs10927473 rs1997762 rs12408859 rs9425986 rs12408859 rs9425986 rs7527439
rs4661292 rs1344418 rs12758763 rs6660333 rs10493014 rs12120060 rs10493014 rs12120060 rs619719
rs1543362 rs1737859 rs6690160 rs6429674 rs10493015 rs7551631 rs10493015 rs7551631 rs2103694
rs664747 rs10803289 rs6690379 rs6429677 rs1344194 rs1564275 rs1344194 rs1564275 rs10803288
rs1295787 rs2473626 rs2294888 rs10927530 rs4233289 rs2618775 rs4233289 rs2618775 rs34982023
rs6676514 rs693191 rs2294886 rs6704226 rs4369203 rs10914862 rs4369203 rs10914862 rs6685406
rs1344418 rs6668635 rs10927475 rs6661767 rs16827211 rs9425991 rs16827211 rs9425991 rs520064
rs1737859 rs11578959 rs10803292 rs6678566 rs10917237 rs6665353 rs10917237 rs6665353 rs4661292
rs10803289 rs7553790 rs34645579 rs742467 rs1011380 rs1771389 rs1011380 rs1771389 rs1543362
rs2473626 rs7542378 rs11589844 rs6673847 rs1769819 rs9426003 rs1769819 rs9426003 rs664747
rs693191 rs11579756 rs2038164 rs4661302 rs4655067 rs1564273 rs4655067 rs1564273 rs1295787
rs6668635 rs761192 rs7530236 rs732469 rs4655068 rs771150 rs4655068 rs771150 rs6676514
rs11578959 rs10927473 rs7530538 rs4661303 rs10799756 rs705211 rs10799756 rs705211 rs1344418
rs7553790 rs12758763 rs761191 rs4661529 rs209753 rs705210 rs209753 rs705210 rs1737859
rs7542378 rs6690160 rs6429671 rs804125 rs10799757 rs771147 rs10799757 rs771147 rs10803289
rs11579756 rs6690379 rs705582 rs1737360 rs2053 rs771145 rs2053 rs771145 rs2473626
rs761192 rs2294888 rs4661295 rs1630120 rs4655071 rs796405 rs4655071 rs796405 rs693191
rs10927473 rs2294886 rs10803296 rs1630519 rs12754103 rs4653395 rs12754103 rs4653395 rs6668635
rs12758763 rs10927475 rs12037545 rs1721829 rs2281354 rs771132 rs2281354 rs771132 rs11578959
rs6690160 rs10803292 rs1009735 rs6693267 rs11584687 rs11590546 rs11584687 rs11590546 rs7553790
rs6690379 rs34645579 rs2871581 rs6682312 rs671485 rs12755908 rs671485 rs12755908 rs7542378
rs2294888 rs11589844 rs4661513 rs1737352 rs209693 rs4652989 rs209693 rs4652989 rs11579756
rs2294886 rs2038164 rs10737900 rs7525851 rs209692 rs12145664 rs209692 rs12145664 rs761192
rs10927475 rs7530236 rs10927504 rs2014618 rs209690 rs4653400 rs209690 rs4653400 rs10927473
rs10803292 rs7530538 rs3737686 rs3930209 rs12404556 rs2792928 rs12404556 rs2792928 rs12758763
rs34645579 rs761191 rs6429673 rs6671788 rs209697 rs12746310 rs209697 rs12746310 rs6690160
rs11589844 rs6429671 rs6689804 rs804136 rs209705 rs12136144 rs209705 rs12136144 rs6690379
rs2038164 rs705582 rs10803303 rs10927556 rs209704 rs297804 rs209704 rs297804 rs2294888
rs7530236 rs4661295 rs10927510 rs6671110 rs10917268 rs297802 rs10917268 rs297802 rs2294886
rs7530538 rs10803296 rs7534010 rs3916544 rs158772 rs12723372 rs158772 rs12723372 rs10927475
rs761191 rs12037545 rs4661514 rs3845590 rs158771 rs719769 rs158771 rs719769 rs10803292
rs6429671 rs1009735 rs4661300 rs10489353 rs186037 rs10158529 rs186037 rs10158529 rs34645579
rs705582 rs2871581 rs12136961 rs6694657 rs587585 rs12043879 rs587585 rs12043879 rs11589844
rs4661295 rs4661513 rs6704445 rs6658818 rs680123 rs1335857 rs680123 rs1335857 rs2038164
rs10803296 rs10737900 rs1569635 rs10489354 rs12058824 rs12410640 rs12058824 rs12410640 rs7530236
rs12037545 rs10927504 rs1883576 rs2311336 rs2935542 rs2210829 rs2935542 rs2210829 rs7530538
rs1009735 rs3737686 rs10754867 rs804134 rs292001 rs1414472 rs292001 rs1414472 rs761191
rs2871581 rs6429673 rs12140709 rs12134149 rs12404537 rs10914890 rs12404537 rs10914890 rs6429671
rs4661513 rs6689804 rs12758392 rs2103117 rs12073436 rs12128858 rs12073436 rs12128858 rs705582
rs10737900 rs10803303 rs12045403 rs3845593 rs294179 rs1541221 rs294179 rs1541221 rs4661295
rs10927504 rs10927510 rs4661517 rs11585327 rs294178 rs1361676 rs294178 rs1361676 rs10803296
rs3737686 rs7534010 rs10803311 rs804129 rs12734877 rs1418282 rs12734877 rs1418282 rs12037545
rs6429673 rs4661514 rs1997762 rs12760105 rs17433222 rs12407133 rs17433222 rs12407133 rs1009735
rs6689804 rs4661300 rs6660333 rs10803320 rs623183 rs4652836 rs623183 rs4652836 rs2871581
rs10803303 rs12136961 rs6429674 rs4661533 rs629409 rs6425888 rs629409 rs6425888 rs4661513
rs10927510 rs6704445 rs6429677 rs4661534 rs292010 rs12142853 rs292010 rs12142853 rs10737900
rs7534010 rs1569635 rs10927530 rs3845596 rs292009 rs2049421 rs292009 rs2049421 rs10927504
rs4661514 rs1883576 rs6704226 rs3765384 rs292005 rs2049420 rs292005 rs2049420 rs3737686
rs4661300 rs10754867 rs6661767 rs3765381 rs7549747 rs2140682 rs7549747 rs2140682 rs6429673
rs12136961 rs12140709 rs6678566 rs3765380 rs2031749 rs12565280 rs2031749 rs12565280 rs6689804
rs6704445 rs12758392 rs742467 rs12734818 rs12085531 rs705197 rs12085531 rs705197 rs10803303
rs1569635 rs12045403 rs6673847 rs2807568 rs167157 rs741987 rs167157 rs741987 rs10927510
rs1883576 rs4661517 rs4661302 rs2690018 rs17433871 rs10914934 rs17433871 rs10914934 rs7534010
rs10754867 rs10803311 rs732469 rs2803397 rs294230 rs10799053 rs294230 rs10799053 rs4661514
rs12140709 rs1997762 rs4661303 rs2807552 rs294206 rs2359112 rs294206 rs2359112 rs4661300
rs12758392 rs6660333 rs4661529 rs3845600 rs2182703 rs760509 rs2182703 rs760509 rs12136961
rs12045403 rs6429674 rs804125 rs12564579 rs10917279 rs4653029 rs10917279 rs4653029 rs6704445
rs4661517 rs6429677 rs1737360 rs2803396 rs10917280 rs2038008 rs10917280 rs2038008 rs1569635
rs10803311 rs10927530 rs1630120 rs4661540 rs893960 rs2075934 rs893960 rs2075934 rs1883576
rs1997762 rs6704226 rs1630519 rs2803394 rs734445 rs12134720 rs734445 rs12134720 rs10754867
rs6660333 rs6661767 rs1721829 rs2690022 rs2869513 rs4653036 rs2869513 rs4653036 rs12140709
rs6429674 rs6678566 rs6693267 rs2801178 rs882025 rs12035126 rs882025 rs12035126 rs12758392
rs6429677 rs742467 rs6682312 rs41491744 rs4655093 rs1016091 rs4655093 rs1016091 rs12045403
rs10927530 rs6673847 rs1737352 rs2049374 rs12732926 rs6425895 rs12732926 rs6425895 rs6671728
rs6704226 rs4661302 rs7525851 rs2690024 rs10917284 rs10914958 rs10917284 rs10914958 rs4661517
rs6661767 rs732469 rs2014618 rs868047 rs4263970 rs3856131 rs4263970 rs3856131 rs10803311
rs6678566 rs4661303 rs3930209 rs12029721 rs963113 rs3905173 rs963113 rs3905173 rs1997762
rs742467 rs4661529 rs6671788 rs4661543 rs1318720 rs4653045 rs1318720 rs4653045 rs6660333
rs6673847 rs804125 rs804136 rs2807562 rs4612601 rs2359106 rs4612601 rs2359106 rs3795755
rs4661302 rs1737360 rs10927556 rs2807563 rs876685 rs4652841 rs876685 rs4652841 rs6429674
rs732469 rs1630120 rs6671110 rs2690026 rs4654814 rs4652846 rs4654814 rs4652846 rs6429675
rs4661303 rs1630519 rs3916544 rs10927578 rs4655107 rs1539374 rs4655107 rs1539374 rs6429677
rs4661529 rs1721829 rs3845590 rs7512460 rs4655108 rs10737381 rs4655108 rs10737381 rs10927530
rs804125 rs6693267 rs10489353 rs12141413 rs750012 rs1418483 rs750012 rs1418483 rs6704226
rs1737360 rs6682312 rs6694657 rs12567946 rs10799762 rs12136079 rs10799762 rs12136079 rs6661767
rs1630120 rs1737352 rs6658818 rs12739376 rs10799764 rs6661959 rs10799764 rs6661959 rs6678566
rs1630519 rs7525851 rs10489354 rs10927586 rs1465889 rs7530276 rs1465889 rs7530276 rs742467
rs1721829 rs2014618 rs2311336 rs12410007 rs4655117 rs10914983 rs4655117 rs10914983 rs6673847
rs6693267 rs3930209 rs804134 rs7522410 rs12723359 rs12074036 rs12723359 rs12074036 rs4661302
rs6682312 rs6671788 rs12127407 rs7514440 rs2119320 rs12039962 rs2119320 rs12039962 rs732469
rs1737352 rs804136 rs705579 rs10754875 rs2869511 rs6679913 rs2869511 rs6679913 rs4661303
rs7525851 rs10927556 rs12134149 rs10927602 rs2165332 rs6703587 rs2165332 rs6703587 rs4661529
rs2014618 rs6671110 rs2103117 rs2175773 rs7536195 rs728448 rs7536195 rs728448 rs804125
rs3930209 rs3916544 rs3845593 rs1567798 rs751022 rs728447 rs751022 rs728447 rs1737360
rs6671788 rs3845590 rs11585327 rs10927611 rs751023 rs7544557 rs751023 rs7544557 rs1630120
rs804136 rs10489353 rs804129 rs4661553 rs893966 rs6695510 rs893966 rs6695510 rs1630519
rs10927556 rs6694657 rs12760105 rs12754000 rs10917307 rs716289 rs10917307 rs716289 rs1721829
rs6671110 rs6658818 rs10803320 rs12567150 rs4654819 rs10753314 rs4654819 rs10753314 rs6693267
rs3916544 rs10489354 rs4661533 rs10927617 rs12027585 rs2359631 rs12027585 rs2359631 rs6682312
rs3845590 rs2311336 rs4661534 rs12409399 rs10753545 rs6425904 rs10753545 rs6425904 rs1737352
rs10489353 rs804134 rs3845596 rs1965402 rs4600017 rs7548924 rs4600017 rs7548924 rs7525851
rs6694657 rs12127407 rs3765384 rs10803335 rs10917317 rs10914996 rs10917317 rs10914996 rs3930209
rs6658818 rs705579 rs3765381 rs4661310 rs12731889 rs12132123 rs12731889 rs12132123 rs6671788
rs10489354 rs12134149 rs3765380 rs4661557 rs10917318 rs868501 rs10917318 rs868501 rs804136
rs2311336 rs2103117 rs12734818 rs7529561 rs12404289 rs612353 rs12404289 rs612353 rs10927556
rs804134 rs3845593 rs2807568 rs16851112 rs4655128 rs4652852 rs4655128 rs4652852 rs6671110
rs12127407 rs11585327 rs2690018 rs10754876 rs4655129 rs491000 rs4655129 rs491000 rs3916544
rs705579 rs3856273 rs2803397 rs10803338 rs17488885 rs9787346 rs17488885 rs9787346 rs3845590
rs12134149 rs804129 rs2807552 rs6682548 rs4655131 rs9787093 rs4655131 rs9787093 rs10489353
rs2103117 rs12760105 rs3845600 rs12048071 rs309476 rs12039039 rs309476 rs12039039 rs6694657
rs3845593 rs10803320 rs12564579 rs7541955 rs116119 rs12041637 rs116119 rs12041637 rs6658818
rs11585327 rs4661533 rs2803396 rs2311975 rs309543 rs9787040 rs309543 rs9787040 rs10489354
rs3856273 rs4661534 rs4661540 rs6681053 rs2675494 rs1177663 rs2675494 rs1177663 rs2311336
rs804129 rs3845596 rs2803394 rs6429702 rs10799772 rs565742 rs10799772 rs565742 rs804134
rs12760105 rs3765384 rs2690022 rs6429703 rs309502 rs7556242 rs309502 rs7556242 rs12127407
rs10803320 rs3765381 rs2801178 rs10157110 rs309495 rs12033266 rs309495 rs12033266 rs705579
rs4661533 rs3765380 rs41491744 rs2871890 rs722993 rs1336625 rs722993 rs1336625 rs12134149
rs4661534 rs12734818 rs2049374 rs6684496 rs614202 rs549319 rs614202 rs549319 rs804129
rs3845596 rs2807568 rs2690024 rs6693853 rs309539 rs1741960 rs309539 rs1741960 rs12760105
rs3765384 rs2690018 rs868047 rs12081961 rs620514 rs684524 rs620514 rs684524 rs10803320
rs3765381 rs2803397 rs12029721 rs6679504 rs6426776 rs684136 rs6426776 rs684136 rs4661533
rs3765380 rs2807552 rs4661543 rs10927634 rs925826 rs10489658 rs925826 rs10489658 rs4661534
rs12734818 rs3845600 rs2807562 rs2175771 rs637168 rs1741953 rs637168 rs1741953 rs3845596
rs2807568 rs12564579 rs2807563 rs2311859 rs6692586 rs6425916 rs6692586 rs6425916 rs3765384
rs2690018 rs2803396 rs2690026 rs4520412 rs10429877 rs9426007 rs10429877 rs9426007 rs3765381
rs2803397 rs4661540 rs10927578 rs938255 rs4655141 rs2064899 rs4655141 rs2064899 rs3765380
rs2807552 rs2803394 rs7512460 rs12129618 rs680357 rs3738345 rs680357 rs3738345 rs12734818
rs3845600 rs2690022 rs12141413 rs10927653 rs674136 rs3738353 rs674136 rs3738353 rs2807568
rs12564579 rs2801178 rs12567946 rs10803341 rs522802 rs558969 rs522802 rs558969 rs2690018
rs2803396 rs41491744 rs12739376 rs12138732 rs561136 rs512161 rs561136 rs512161 rs2803397
rs4661540 rs2049374 rs10927586 rs761288 rs686663 rs965496 rs686663 rs965496 rs2807552
rs2803394 rs2690024 rs12410007 rs2076566 rs587168 rs1407135 rs587168 rs1407135 rs3845600
rs2690022 rs868047 rs7522410 rs9943244 rs649648 rs2145390 rs649648 rs2145390 rs12564579
rs2801178 rs12029721 rs7514440 rs16851219 rs559431 rs1741972 rs559431 rs1741972 rs2803396
rs41491744 rs4661543 rs10754875 rs4661317 rs7543975 rs879752 rs7543975 rs879752 rs4661540
rs2049374 rs2807562 rs10927602 rs16851241 rs763310 rs14103 rs763310 rs14103 rs2803394
rs2690024 rs2807563 rs2175773 rs4661572 rs11806664 rs4653109 rs11806664 rs4653109 rs2690022
rs868047 rs2690026 rs1567798 rs742662 rs2869044 rs7525948 rs2869044 rs7525948 rs2801178
rs12029721 rs10927578 rs10927611 rs1000313 rs721530 rs6694435 rs721530 rs6694435 rs41491744
rs4661543 rs7512460 rs4661553 rs1000314 rs4655145 rs1203148 rs4655145 rs1203148 rs2049374
rs2807562 rs12141413 rs12754000 rs2175774 rs2072944 rs12076840 rs2072944 rs12076840 rs2690024
rs2807563 rs12567946 rs12567150 rs10927670 rs2235546 rs16822342 rs2235546 rs16822342 rs868047
rs2690026 rs12739376 rs10927617 rs2221926 rs605775 rs6674772 rs605775 rs6674772 rs12029721
rs10927578 rs10927586 rs12409399 rs4661575 rs580878 rs522468 rs580878 rs522468 rs2801175
rs7512460 rs12410007 rs1965402 rs4661318 rs592611 rs272819 rs592611 rs272819 rs2807554
rs12141413 rs7522410 rs10803335 rs476859 rs683893 rs795048 rs683893 rs795048 rs34053474
rs12567946 rs7514440 rs4661310 rs6695209 rs10799790 rs4545304 rs10799790 rs4545304 rs4661543
rs12739376 rs10754875 rs4661557 rs523125 rs477717 rs6662146 rs477717 rs6662146 rs2807562
rs10927586 rs10927602 rs7529561 rs494983 rs3765407 rs2062668 rs3765407 rs2062668 rs2807563
rs12410007 rs2175773 rs16851112 rs7515649 rs477830 rs924564 rs477830 rs924564 rs2690026
rs7522410 rs1567798 rs10754876 rs496567 rs1983965 rs4652904 rs1983965 rs4652904 rs10927578
rs7514440 rs10927611 rs10803338 rs10803354 rs614612 rs6425977 rs614612 rs6425977 rs7512460
rs10754875 rs4661553 rs6682548 rs910105 rs489644 rs9659765 rs489644 rs9659765 rs12141413
rs10927602 rs12754000 rs12048071 rs2235789 rs1208932 rs10796881 rs1208932 rs10796881 rs12567946
rs2175773 rs12567150 rs7541955 rs11807820 rs2274687 rs3795498 rs2274687 rs3795498 rs12739376
rs1567798 rs10927617 rs2311975 rs2235788 rs1571466 rs3795496 rs1571466 rs3795496 rs10927586
rs10927611 rs12409399 rs6681053 rs1476356 rs12038873 rs11588213 rs12038873 rs11588213 rs12410007
rs4661553 rs1965402 rs6429702 rs2235784 rs10917351 rs11577907 rs10917351 rs11577907 rs7522410
rs12754000 rs10803335 rs6429703 rs2235783 rs6691404 rs4653184 rs6691404 rs4653184 rs7514440
rs12567150 rs4661310 rs10157110 rs2235782 rs12044504 rs6696510 rs12044504 rs6696510 rs10754875
rs10927617 rs4661557 rs2871890 rs10927681 rs3845521 rs16822823 rs3845521 rs16822823 rs10927602
rs12409399 rs7529561 rs6684496 rs13375820 rs2776822 rs883805 rs2776822 rs883805 rs2175773
rs1965402 rs16851112 rs6693853 rs1546906 rs2746553 rs3007217 rs2746553 rs3007217 rs1567798
rs10803335 rs10754876 rs12081961 rs733677 rs643492 rs16822888 rs643492 rs16822888 rs10927611
rs4661310 rs10803338 rs6679504 rs10803355 rs2806555 rs2275477 rs2806555 rs2275477 rs4661553
rs4661557 rs6682548 rs10927634 rs4661578 rs2806561 rs4652914 rs2806561 rs4652914 rs12754000
rs7529561 rs12048071 rs2175771 rs7524358 rs1757042 rs16823042 rs1757042 rs16823042 rs12567150
rs16851112 rs7541955 rs2311859 rs12046866 rs2806563 rs3917978 rs2806563 rs3917978 rs10927617
rs10754876 rs2311975 rs4520412 rs4661579 rs2806566 rs3917963 rs2806566 rs3917963 rs12409399
rs10803338 rs6681053 rs938255 rs2206761 rs2776815 rs11263901 rs2776815 rs11263901 rs1965402
rs6682548 rs6429702 rs12129618 rs10927687 rs1738468 rs4462104 rs1738468 rs4462104 rs10803335
rs12048071 rs6429703 rs10927653 rs6429711 rs641032 rs4078260 rs641032 rs4078260 rs4661310
rs7541955 rs10157110 rs10803341 rs761301 rs1757044 rs12068612 rs1757044 rs12068612 rs4661557
rs2311975 rs2871890 rs12138732 rs9659498 rs623988 rs11804163 rs623988 rs11804163 rs7529561
rs6681053 rs6684496 rs761288 rs7543456 rs676643 rs7515998 rs676643 rs7515998 rs16851112
rs6429702 rs6693853 rs2076566 rs7555700 rs674386 rs17498052 rs674386 rs17498052 rs10754876
rs6429703 rs12081961 rs9943244 rs1883761 rs586589 rs7522482 rs586589 rs7522482 rs10803338
rs10157110 rs6679504 rs16851219 rs1883759 rs588387 rs4462101 rs588387 rs4462101 rs6682548
rs2871890 rs10927634 rs4661317 rs1076726 rs2746561 rs6659894 rs2746561 rs6659894 rs12048071
rs6684496 rs2175771 rs16851241 rs1006371 rs2806570 rs4074399 rs2806570 rs4074399 rs7541955
rs6693853 rs2311859 rs4661572 rs10927689 rs10917363 rs10752589 rs10917363 rs10752589 rs2311975
rs12081961 rs4520412 rs742662 rs6429718 rs7532266 rs6697796 rs7532266 rs6697796 rs6681053
rs6679504 rs938255 rs1000313 rs10489453 rs6695697 rs3924538 rs6695697 rs3924538 rs6429702
rs10927634 rs12129618 rs1000314 rs10489452 rs1122096 rs11263909 rs1122096 rs11263909 rs6429703
rs2175771 rs10927653 rs2175774 rs7540957 rs4654837 rs12726247 rs4654837 rs12726247 rs10157110
rs2311859 rs10803341 rs10927670 rs16851354 rs12027190 rs12072868 rs12027190 rs12072868 rs2871890
rs4520412 rs12138732 rs2221926 rs7539166 rs1740482 rs2144370 rs1740482 rs2144370 rs6684496
rs938255 rs761288 rs4661575 rs4436387 rs2749152 rs16823188 rs2749152 rs16823188 rs6693853
[truncated: 66,684,079 more chars]
